# Supplementary material for: Single-cell transcriptome analysis of medaka lymphocytes reveals absence of fully mature T cells in the thymus and the T-lineage commitment in the kidney
Source: Front Immunol. 2025 Jan 10;15:1517467. doi: 10.3389/fimmu.2024.1517467 (PMC11759298; doi:10.3389/fimmu.2024.1517467)
Supplement: Supplementary file 1 [file DataSheet1.zip]

Archive with 7 entries (7 files):
- Table 7.XLSX
- Table 6.XLSX
- Table 5.XLSX
- Table 4.XLSX
- Table 3.XLSX
- Table 2.XLSX
- Table 1.XLSX
