# Supplementary material for: Single-cell transcriptome analysis of medaka lymphocytes reveals absence of fully mature T cells in the thymus and the T-lineage commitment in the kidney
Source: Front Immunol. 2025 Jan 10;15:1517467. doi: 10.3389/fimmu.2024.1517467 (PMC11759298; doi:10.3389/fimmu.2024.1517467)
Supplement: Supplementary file 1 [file DataSheet1.zip › Table 7.XLSX]

## Sheet: Sheet1
Table S7 List of t-cell-specific immunoglobulin domain family (tidf) genes
Gene	Genomic Location1)	Ensembl gene ID	Orientation
tidf1	17:10401546–10361792	–	Reverse
tidf2	17:10490884–10481968	–	Reverse
tidf3	17:10515532–10493488	ENSORLG00000007120	Reverse
tidf4	17:10607665–10518045	–	Reverse
tidf52)	17:10626652–10609782	–	Reverse
tidf6	17:10651816–10629583	–	Reverse
tidf7	17:10673704–10653727	ENSORLG00000022273	Reverse
tidf8	17:*–10675641	–	Reverse
tidf9	17:*–10684813	–	Reverse
tidf10	17:10706285–10699872	ENSORLG00000022906	Reverse
tidf11	17:10730992–10709343	ENSORLG00000022571	Reverse
tidf12	17:10764132–10749832	ENSORLG00000022962	Reverse
tidf13	17:*–10767015	–	Reverse
tidf14	17:11472278–11468428	–	Reverse
tidf15	17:11479854–11490956	–	Forward
tidf16	17:11494439–11500986	ENSORLG00000023523	Forward
tidf17	17:11509791–11525224	–	Forward
tidf18	17:11527282–11538986	–	Forward
1) Location of open reading frame (ORF) in Ensembl (ASM223467v1).
2) Basically identical to immunoglobulin lambda-1 light chain-like (XM_023965703)
* Start codon has not been identified.
