# Supplementary material for: Single-cell transcriptome analysis of medaka lymphocytes reveals absence of fully mature T cells in the thymus and the T-lineage commitment in the kidney
Source: Front Immunol. 2025 Jan 10;15:1517467. doi: 10.3389/fimmu.2024.1517467 (PMC11759298; doi:10.3389/fimmu.2024.1517467)
Supplement: Supplementary file 1 [file DataSheet1.zip › Table 6.XLSX]

## Sheet: Table S6 title
Table S6 Differentially expressed genes for 5 clusters of wild type T/NK-lineage cells in kidney.
Genes of p value<0.05 are listed.

## Sheet: T cells(1)
No cluster-specific gene.

## Sheet: T cells(2)
No cluster-specific gene.

## Sheet: T cells(3)
FeatureID	FeatureName	T cells (3) Average	T cells (3) Log2 Fold Change	T cells (3) P-Value
ENSORLG00000024611	ENSORLG00000024611	2.43248	2.75279	1.78704e-06
ENSORLG00000002937	pcna	1.77198	2.68094	1.78704e-06
ENSORLG00000027812	CCR9	3.12139	2.43454	2.70814e-07
ENSORLG00000016164	ENSORLG00000016164	1.08663	1.90738	0.000168876
ENSORLG00000001737	ENSORLG00000001737	3.91683	1.86983	0.000126707
ENSORLG00000006780	ENSORLG00000006780	2.25138	1.85951	0.00243838
ENSORLG00000022259	ENSORLG00000022259	2.70591	1.73915	0.000179443
ENSORLG00000022990	ENSORLG00000022990	17.8263	1.63082	0.00208675
ENSORLG00000016442	ENSORLG00000016442	1.95664	1.5833	0.00181861
ENSORLG00000001746	cat	1.17895	1.48049	0.00564176
ENSORLG00000024700	h2az2b	3.00775	1.44721	0.00452933
ENSORLG00000006594	ENSORLG00000006594	1.29614	1.43773	0.020488
ENSORLG00000014169	mdkb	2.11999	1.42183	0.00534294
ENSORLG00000026725	snrpd2	1.02626	1.40885	0.0056359
ENSORLG00000018492	hmgb2a	3.78544	1.40704	0.0160698
ENSORLG00000025456	snrpg	1.17895	1.34659	0.00914779
ENSORLG00000007120	ENSORLG00000007120	3.61498	1.34598	0.0218423
ENSORLG00000024032	marcksl1a	1.25353	1.29434	0.0187426
ENSORLG00000028745	calm1b	3.23502	1.23495	0.0232801
ENSORLG00000003528	PRKCE	1.21446	1.22227	0.0355127
ENSORLG00000012059	snrpe	1.20381	1.21252	0.0260178

## Sheet: cd79a+ T cells
FeatureID	FeatureName	cd79a+ T cells Average	cd79a+ T cells Log2 Fold Change	cd79a+ T cells P-Value
ENSORLG00000026566	ENSORLG00000026566	1.21978	7.08649	4.23569e-34
ENSORLG00000017047	PLD4	1.03122	7.03749	9.19044e-22
ENSORLG00000030112	ENSORLG00000030112	2.91393	6.69695	2.56701e-44
ENSORLG00000029366	ENSORLG00000029366	2.20386	6.61641	2.67817e-42
ENSORLG00000001704	ENSORLG00000001704	1.64995	6.61449	1.97639e-35
ENSORLG00000028514	ENSORLG00000028514	3.25865	6.59507	3.50656e-42
ENSORLG00000007129	SWAP70	2.24511	6.26462	3.5333e-40
ENSORLG00000012822	ENSORLG00000012822	1.11961	6.26273	9.97248e-37
ENSORLG00000029324	ENSORLG00000029324	3.36472	6.2262	5.93317e-32
ENSORLG00000028343	ENSORLG00000028343	1.11961	6.15581	1.26236e-33
ENSORLG00000022006	ENSORLG00000022006	1.75602	6.15168	7.52961e-37
ENSORLG00000027689	ENSORLG00000027689	1.74718	6.14441	2.6056e-38
ENSORLG00000022930	ENSORLG00000022930	2.76661	6.01811	1.41906e-39
ENSORLG00000027695	ENSORLG00000027695	1.66763	6.01316	1.72547e-17
ENSORLG00000023210	ENSORLG00000023210	3.03767	6.00843	1.08463e-39
ENSORLG00000025978	ENSORLG00000025978	4.56388	5.94318	7.43268e-39
ENSORLG00000030611	ENSORLG00000030611	1.48201	5.90737	9.97248e-37
ENSORLG00000023323	ENSORLG00000023323	3.22035	5.81249	2.49572e-38
ENSORLG00000025309	ENSORLG00000025309	2.79902	5.66811	4.70704e-29
ENSORLG00000029109	ENSORLG00000029109	1.26693	5.6175	6.16254e-30
ENSORLG00000016210	cyb561a3a	1.07836	5.58723	5.29602e-18
ENSORLG00000026422	ENSORLG00000026422	2.23332	5.56516	6.80517e-36
ENSORLG00000030159	ENSORLG00000030159	1.25219	5.53927	5.36274e-31
ENSORLG00000006238	ARHGAP24	1.0872	5.52858	1.28853e-29
ENSORLG00000025715	ENSORLG00000025715	2.42189	5.51968	2.05783e-36
ENSORLG00000026911	cd79a	5.22975	5.51151	1.68839e-38
ENSORLG00000024961	ENSORLG00000024961	1.46433	5.49154	2.27678e-32
ENSORLG00000001650	cybb	1.24041	5.46676	9.04959e-22
ENSORLG00000030447	ENSORLG00000030447	2.62813	5.41068	2.30916e-32
ENSORLG00000028618	ENSORLG00000028618	2.44841	5.38952	2.5912e-34
ENSORLG00000028963	ENSORLG00000028963	2.53385	5.33203	2.30346e-35
ENSORLG00000028978	plaat1l	5.60099	5.32862	7.52961e-37
ENSORLG00000024471	ENSORLG00000024471	1.07247	5.31631	1.40713e-26
ENSORLG00000028891	ENSORLG00000028891	2.95518	5.29497	2.27678e-32
ENSORLG00000027513	ENSORLG00000027513	1.7678	5.26319	1.78356e-31
ENSORLG00000027279	ENSORLG00000027279	1.15791	5.25668	2.31535e-29
ENSORLG00000026802	ENSORLG00000026802	2.05065	5.24957	2.72735e-32
ENSORLG00000022501	ENSORLG00000022501	1.27576	5.24418	8.03645e-24
ENSORLG00000024844	ENSORLG00000024844	1.26398	5.23082	6.19802e-25
ENSORLG00000007471	EBF1	1.52326	5.12093	1.33272e-30
ENSORLG00000019617	ncf1	5.22975	5.07541	1.17611e-35
ENSORLG00000022439	ENSORLG00000022439	1.18737	5.04773	5.93549e-28
ENSORLG00000005326	pax5	2.98464	5.03551	3.88819e-30
ENSORLG00000023952	ENSORLG00000023952	3.95399	5.01258	3.51332e-30
ENSORLG00000029160	ENSORLG00000029160	3.80078	4.92938	1.09037e-30
ENSORLG00000024417	ENSORLG00000024417	1.30817	4.82963	5.42727e-25
ENSORLG00000029597	ENSORLG00000029597	3.12606	4.74165	7.70694e-27
ENSORLG00000028695	tspan36	1.42603	4.6675	4.04914e-23
ENSORLG00000011828	ENSORLG00000011828	1.86209	4.65119	1.18286e-27
ENSORLG00000011626	ENSORLG00000011626	4.22505	4.59095	6.23144e-29
ENSORLG00000028892	rnaset2l	5.67465	4.56019	9.48996e-25
ENSORLG00000012186	ENSORLG00000012186	3.33525	4.50203	1.6017e-06
ENSORLG00000011214	ENSORLG00000011214	1.57334	4.40852	1.42842e-14
ENSORLG00000000661	blnk	2.04476	4.35466	1.01471e-24
ENSORLG00000026596	ENSORLG00000026596	11.1047	4.06285	4.3606e-19
ENSORLG00000027149	zgc:162730	2.45725	3.9556	2.21164e-13
ENSORLG00000022323	bcl11ab	1.12255	3.7575	1.27557e-18
ENSORLG00000012880	ripor2	1.38183	3.60783	5.5364e-17
ENSORLG00000000021	ENSORLG00000000021	2.36591	3.57297	3.00637e-16
ENSORLG00000005872	ENSORLG00000005872	1.39362	3.55034	1.95072e-18
ENSORLG00000028726	ENSORLG00000028726	15.6244	3.54928	1.67491e-19
ENSORLG00000028884	AHNAK	2.77545	3.52244	1.7905e-15
ENSORLG00000010062	mef2cb	1.44371	3.36331	6.41342e-14
ENSORLG00000004913	cd74a	19.2779	3.09825	3.1976e-14
ENSORLG00000001524	grna	1.11372	2.97829	8.1209e-09
ENSORLG00000006378	plek	2.44251	2.94183	2.48267e-14
ENSORLG00000012620	SLC16A5	1.46728	2.92615	1.36942e-13
ENSORLG00000002368	HCK	2.03003	2.90708	2.92637e-13
ENSORLG00000005487	ifi30	1.49969	2.58297	2.35957e-10
ENSORLG00000024927	zgc:152863	1.08425	2.53329	3.44137e-09
ENSORLG00000015663	ENSORLG00000015663	2.25395	2.40848	1.30184e-07
ENSORLG00000011080	ctsba	1.0489	2.26197	0.00438764
ENSORLG00000008201	plekha2	5.76304	2.25115	6.34047e-09
ENSORLG00000007660	skap2	1.07836	2.21567	1.81143e-07
ENSORLG00000012556	st6gal2a	3.7831	2.19744	8.77038e-09
ENSORLG00000004055	ENSORLG00000004055	1.06952	2.07077	0.00259108
ENSORLG00000014520	syk	1.30523	2.00901	2.31083e-06
ENSORLG00000001595	ATP11C	2.07422	1.93512	8.04129e-07
ENSORLG00000020889	PRKCB	4.7495	1.93391	5.17754e-06
ENSORLG00000024176	ENSORLG00000024176	6.08124	1.9016	3.76196e-06
ENSORLG00000011454	psap	1.83557	1.8263	4.51597e-05
ENSORLG00000028811	ponzr1	6.62337	1.81464	4.45744e-06
ENSORLG00000008968	ENSORLG00000008968	1.043	1.69127	0.000210321
ENSORLG00000000388	herpud1	1.04595	1.61259	0.000204304
ENSORLG00000005608	ENSORLG00000005608	1.09015	1.38564	0.00254077
ENSORLG00000015584	INPP5D	1.27282	1.34039	0.00306604
ENSORLG00000013537	CARD11	1.42013	1.33673	0.00356489
ENSORLG00000018015	klf2b	3.11133	1.32154	0.00523149
ENSORLG00000008705	prkcba	1.47906	1.31137	0.00552416
ENSORLG00000014871	MAN1C1	3.03178	1.2986	0.00703612
ENSORLG00000001586	REL	1.54093	1.23559	0.0105516
ENSORLG00000017683	ENSORLG00000017683	1.10193	1.18872	0.022193

## Sheet: NK cells
FeatureID	FeatureName	NK cells Average	NK cells Log2 Fold Change	NK cells P-Value
ENSORLG00000022450	ENSORLG00000022450	1.10249	8.63864	3.69402e-11
ENSORLG00000026556	ENSORLG00000026556	3.12259	8.01936	3.05141e-17
ENSORLG00000022644	ENSORLG00000022644	5.10844	6.49798	2.32306e-21
ENSORLG00000023761	ENSORLG00000023761	1.55445	6.13168	8.09752e-10
ENSORLG00000002062	ENSORLG00000002062	1.15043	6.11471	7.63153e-10
ENSORLG00000014470	ENSORLG00000014470	1.06141	5.64559	1.62188e-11
ENSORLG00000022904	ENSORLG00000022904	1.02717	5.5372	3.02332e-10
ENSORLG00000023967	ENSORLG00000023967	2.87607	5.45168	9.60119e-19
ENSORLG00000000367	nitr20	2.06118	5.3148	7.39626e-21
ENSORLG00000020634	nitr17	2.75965	5.22004	7.39626e-21
ENSORLG00000013522	il2rb	6.37528	4.94704	2.16436e-21
ENSORLG00000025139	ENSORLG00000025139	5.25909	4.93921	4.44477e-23
ENSORLG00000026946	ENSORLG00000026946	23.255	4.89784	1.00868e-22
ENSORLG00000004880	AFAP1L2	2.18444	4.74625	4.35834e-15
ENSORLG00000028789	ENSORLG00000028789	2.86922	4.56458	2.55234e-16
ENSORLG00000020625	nitr2	1.06141	4.41427	1.50875e-11
ENSORLG00000026253	rgs3a	4.58116	4.36488	9.53686e-17
ENSORLG00000026915	ENSORLG00000026915	1.96531	4.35324	3.65577e-11
ENSORLG00000006761	tnfsf14	3.0815	4.09341	3.39709e-17
ENSORLG00000030189	ENSORLG00000030189	5.91648	4.08189	1.13244e-14
ENSORLG00000005073	ENSORLG00000005073	5.85485	3.9528	8.97187e-08
ENSORLG00000022486	ENSORLG00000022486	6.33419	3.94746	5.65125e-08
ENSORLG00000029982	ENSORLG00000029982	2.93085	3.81481	6.8728e-12
ENSORLG00000004844	ENSORLG00000004844	1.15727	3.80129	7.76895e-11
ENSORLG00000024837	faslg	1.10934	3.72469	2.48343e-10
ENSORLG00000029584	ENSORLG00000029584	2.4515	3.71338	2.39964e-10
ENSORLG00000021878	ENSORLG00000021878	5.16322	3.71277	3.78128e-14
ENSORLG00000002306	ENSORLG00000002306	3.12259	3.39788	7.17327e-11
ENSORLG00000002615	ENSORLG00000002615	1.38325	3.37916	9.57091e-10
ENSORLG00000012661	grtp1b	2.86237	3.23701	8.09752e-10
ENSORLG00000020473	ENSORLG00000020473	3.554	3.13794	4.92239e-08
ENSORLG00000015015	id2a	2.21868	3.09877	1.31276e-06
ENSORLG00000016023	ERBB4	2.17074	2.91123	3.42176e-05
ENSORLG00000002527	NECTIN1	1.02032	2.74625	1.52888e-05
ENSORLG00000002067	ENSORLG00000002067	1.48597	2.68615	7.02613e-07
ENSORLG00000023334	ENSORLG00000023334	2.01325	2.62889	5.47993e-07
ENSORLG00000029810	ENSORLG00000029810	3.0678	2.58058	1.52888e-05
ENSORLG00000015291	tamalin	1.34901	2.55891	4.18911e-06
ENSORLG00000022258	ENSORLG00000022258	1.15043	2.54992	3.25759e-06
ENSORLG00000001029	rasgrp4	2.38303	2.36217	1.14591e-05
ENSORLG00000009210	fes	1.73249	2.34496	9.90511e-05
ENSORLG00000014038	rap1gap2a	2.51313	2.33317	7.98112e-05
ENSORLG00000004834	ENSORLG00000004834	1.88314	2.24073	9.58777e-05
ENSORLG00000000939	ENSORLG00000000939	1.67771	2.18602	5.62436e-05
ENSORLG00000005431	ARHGAP9	2.3077	2.18397	7.09336e-05
ENSORLG00000008739	DENND1B	1.23945	2.13416	0.000310444
ENSORLG00000013962	ENSORLG00000013962	2.18444	2.12353	0.000194783
ENSORLG00000012161	snrkb	1.01347	2.10857	0.000374429
ENSORLG00000007091	ENSORLG00000007091	1.09564	2.08024	0.000518169
ENSORLG00000015018	ENSORLG00000015018	2.52683	2.04227	0.000255465
ENSORLG00000026494	zgc:100829	1.03401	2.03365	0.000805516
ENSORLG00000015570	plcg2	1.65716	2.00121	0.000711126
ENSORLG00000013615	cblc	1.18467	1.99578	0.00116114
ENSORLG00000025155	PDGFD	1.34901	1.96236	0.00131697
ENSORLG00000026936	ENSORLG00000026936	2.77335	1.96225	0.000461329
ENSORLG00000023714	stk10	1.19836	1.95517	0.00104239
ENSORLG00000016896	ENSORLG00000016896	1.10934	1.93786	0.000960496
ENSORLG00000007072	tnip1	4.56747	1.93766	0.000545459
ENSORLG00000006492	ENSORLG00000006492	2.91715	1.93185	0.000711126
ENSORLG00000008489	mef2aa	2.36248	1.91537	0.00123791
ENSORLG00000009643	MAF	1.02717	1.90299	0.00278422
ENSORLG00000013137	arrb2a	1.14358	1.90103	0.0011933
ENSORLG00000005944	tox2	3.86899	1.86476	0.00187898
ENSORLG00000006744	PDE3B	1.45173	1.86358	0.00229379
ENSORLG00000015740	TMEM131	1.0888	1.86139	0.00173106
ENSORLG00000023150	ptpn22	4.28671	1.85753	0.000854105
ENSORLG00000021935	ENSORLG00000021935	1.29423	1.8537	0.00176318
ENSORLG00000008732	nr4a3	2.34879	1.83226	0.00394298
ENSORLG00000016323	ENSORLG00000016323	2.69118	1.80537	0.00368778
ENSORLG00000011224	klf12b	1.28053	1.79449	0.00454709
ENSORLG00000001611	ENSORLG00000001611	1.28053	1.76946	0.003395
ENSORLG00000012425	ptpn6	2.56792	1.74137	0.00409371
ENSORLG00000025128	egr1	2.34879	1.74016	0.0393077
ENSORLG00000010002	jak2a	3.8553	1.73675	0.00267118
ENSORLG00000028871	ENSORLG00000028871	3.73204	1.73334	0.00278422
ENSORLG00000015279	nr4a1	2.34194	1.7171	0.00847835
ENSORLG00000003569	ENSORLG00000003569	1.04086	1.70651	0.0064727
ENSORLG00000021813	ENSORLG00000021813	1.81466	1.70542	0.00841065
ENSORLG00000006819	acadvl	1.01347	1.70204	0.00752824
ENSORLG00000010596	dock4b	1.82151	1.69178	0.00450296
ENSORLG00000012956	apbb1ip	1.42434	1.67822	0.00634346
ENSORLG00000007704	UBASH3B	1.42434	1.6663	0.0067398
ENSORLG00000008567	ENSORLG00000008567	3.62247	1.65283	0.00495661
ENSORLG00000021995	junbb	2.0064	1.64671	0.0240223
ENSORLG00000009185	myo1f	1.38325	1.62428	0.0100409
ENSORLG00000014520	syk	1.45173	1.5961	0.015451
ENSORLG00000004734	stoml3b	1.25314	1.59353	0.0227266
ENSORLG00000015712	prkcha	1.55445	1.56436	0.0128273
ENSORLG00000018018	fynb	1.22575	1.55543	0.0145522
ENSORLG00000002674	ENSORLG00000002674	1.69825	1.55374	0.0153235
ENSORLG00000017648	dnmt3aa	1.51336	1.54631	0.0165351
ENSORLG00000016818	RBMS1	1.10249	1.5025	0.021201
ENSORLG00000017242	irf4a	1.60923	1.49727	0.0231942
ENSORLG00000023091	SETBP1	1.65716	1.46872	0.0227266
ENSORLG00000008408	ENSORLG00000008408	1.78727	1.4557	0.0289478
ENSORLG00000025328	ENSORLG00000025328	1.43803	1.45257	0.0420868
ENSORLG00000003371	elmo1	3.95117	1.44673	0.0192704
ENSORLG00000008496	rps6kal	1.13673	1.44409	0.0291212
ENSORLG00000009547	b4galt5	2.25292	1.4156	0.0330396
ENSORLG00000000806	PREX1	5.56724	1.3871	0.0277384
ENSORLG00000000940	JADE2	2.50629	1.37548	0.0420868
ENSORLG00000015940	fli1rs	2.07488	1.37179	0.0386051
ENSORLG00000024886	ENSORLG00000024886	1.78727	1.37028	0.0416562
ENSORLG00000014201	samsn1a	2.93085	1.36767	0.0383833
ENSORLG00000001648	ENSORLG00000001648	3.73889	1.36352	0.0371948
ENSORLG00000012209	ENSORLG00000012209	12.2644	1.36328	0.0492623
ENSORLG00000027841	elf1	3.02672	1.34512	0.0399076
ENSORLG00000010207	SH2D3C	4.64964	1.31158	0.0480695
