# Supplementary material for: Single-cell transcriptome analysis of medaka lymphocytes reveals absence of fully mature T cells in the thymus and the T-lineage commitment in the kidney
Source: Front Immunol. 2025 Jan 10;15:1517467. doi: 10.3389/fimmu.2024.1517467 (PMC11759298; doi:10.3389/fimmu.2024.1517467)
Supplement: Supplementary file 1 [file DataSheet1.zip › Table 5.XLSX]

## Sheet: Table S5 title
Table S5 Differentially expressed genes for 19 clusters of wild type B-lineage cells in kidney.
Genes of p value<0.05 are listed.

## Sheet: CLP (1)
FeatureID	FeatureName	CLP (1) Average	CLP (1) Log2 Fold Change	CLP (1) P-Value
ENSORLG00000030520	s100a11	1.03273	7.68824	8.04789e-14
ENSORLG00000023704	ENSORLG00000023704	1.03833	5.22601	2.34972e-29
ENSORLG00000024479	ENSORLG00000024479	1.60113	4.30914	2.52093e-06
ENSORLG00000002089	ENSORLG00000002089	1.11198	2.9847	4.56323e-11
ENSORLG00000011573	fabp3	1.51547	2.95678	2.08037e-11
ENSORLG00000022681	gstr	1.93176	2.91875	7.11405e-11
ENSORLG00000025592	myca	1.43461	2.74131	1.24505e-09
ENSORLG00000001348	ENSORLG00000001348	1.81728	2.46559	1.70469e-07
ENSORLG00000011846	c1qbp	1.02712	2.35263	9.31451e-07
ENSORLG00000001797	tnnc2.2	3.30633	2.34088	1.08953e-06
ENSORLG00000012209	ENSORLG00000012209	0.915846	2.25899	5.02705e-06
ENSORLG00000002342	EBF1	5.99783	2.21326	6.58605e-06
ENSORLG00000008492	npm3	1.15842	2.16567	1.11064e-05
ENSORLG00000017471	cdca7a	0.811773	2.07495	7.3631e-05
ENSORLG00000010179	npm1a	5.6704	1.98544	8.15777e-05
ENSORLG00000012153	ENSORLG00000012153	1.04234	1.97195	0.000115761
ENSORLG00000011329	mcm6	0.726112	1.92202	0.000329514
ENSORLG00000023578	ENSORLG00000023578	0.445915	1.81564	0.000906291
ENSORLG00000003405	fbl	1.47624	1.81152	0.000563212
ENSORLG00000002877	rsl1d1	1.18404	1.80363	0.000632978
ENSORLG00000017467	mcm4	0.607629	1.79083	0.000561668
ENSORLG00000005910	ftsj3	1.09918	1.75737	0.00100347
ENSORLG00000025796	ENSORLG00000025796	1.6964	1.75451	0.0112287
ENSORLG00000029196	lmo2	3.00132	1.75412	0.000971491
ENSORLG00000017208	ssb	1.05194	1.72746	0.00130441
ENSORLG00000029195	nhp2	1.69159	1.70054	0.00155627
ENSORLG00000006331	ENSORLG00000006331	1.07276	1.69709	0.00173133
ENSORLG00000003191	mcm2	0.727713	1.69589	0.00221772
ENSORLG00000008090	ddx18	1.25849	1.6857	0.00183067
ENSORLG00000021867	ENSORLG00000021867	0.75093	1.68407	0.00242931
ENSORLG00000020881	mob4	1.68039	1.67528	0.00193864
ENSORLG00000018748	dkc1	1.90935	1.60544	0.00344673
ENSORLG00000003528	PRKCE	1.28411	1.59937	0.00402018
ENSORLG00000008136	cox6b1	1.09677	1.58426	0.00435781
ENSORLG00000010517	mcm5	0.51076	1.57931	0.00303013
ENSORLG00000007092	mrpl12	1.02712	1.57829	0.00448839
ENSORLG00000020187	pa2g4a	0.983894	1.57579	0.00462577
ENSORLG00000023340	pthlha	1.4162	1.57556	0.00444545
ENSORLG00000002910	eif6	1.03193	1.52625	0.0066329
ENSORLG00000029087	sh3bgrl3	1.6956	1.52413	0.00662937
ENSORLG00000003162	nop58	2.05585	1.50365	0.00766024
ENSORLG00000009078	pald1a	0.830986	1.49517	0.00911415
ENSORLG00000030632	nop10	2.05665	1.49	0.00835681
ENSORLG00000004088	smdt1b	1.05114	1.48611	0.00895698
ENSORLG00000014086	cadm4	0.955874	1.4656	0.0126371
ENSORLG00000004135	RBPMS	0.313821	1.45957	0.00957912
ENSORLG00000024739	fosab	1.10238	1.44939	0.0124813
ENSORLG00000001103	pebp1	0.946267	1.44579	0.0120982
ENSORLG00000022503	snu13a	5.16204	1.44545	0.0111525
ENSORLG00000009003	ADAMTS14	0.455521	1.43631	0.0106703
ENSORLG00000026611	nop16	2.46734	1.42427	0.013
ENSORLG00000006298	mat2ab	0.947068	1.42414	0.0139807
ENSORLG00000025530	tmsb5	3.45604	1.41823	0.0141328
ENSORLG00000015580	mt2	2.23438	1.39487	0.0205579
ENSORLG00000007055	ncl	3.1158	1.39441	0.015839
ENSORLG00000000576	ENSORLG00000000576	0.65166	1.38051	0.0123889
ENSORLG00000008833	nop56	2.94608	1.35323	0.0207983
ENSORLG00000003629	BTF3L4	1.85731	1.32434	0.0251837
ENSORLG00000007696	pa2g4b	2.02143	1.3219	0.0254721
ENSORLG00000023608	ENSORLG00000023608	1.47784	1.3157	0.0266679
ENSORLG00000012236	ptges3b	1.53548	1.29661	0.0303262
ENSORLG00000007700	cct5	2.11269	1.26123	0.0366579
ENSORLG00000006033	gapdhs	1.52668	1.25527	0.0384511
ENSORLG00000016609	amdhd1	2.36967	1.25032	0.0394527
ENSORLG00000005356	cct8	1.53388	1.24245	0.0410222
ENSORLG00000027922	MRTO4	1.44342	1.21445	0.04892
ENSORLG00000016532	igf2bp2a	0.702095	1.20707	0.0351701

## Sheet: CLP (2)
FeatureID	FeatureName	CLP (2) Average	CLP (2) Log2 Fold Change	CLP (2) P-Value
ENSORLG00000012209	ENSORLG00000012209	1.28789	2.85448	2.47795e-08
ENSORLG00000002089	ENSORLG00000002089	0.915754	2.54656	8.60406e-06
ENSORLG00000025592	myca	1.10456	2.20794	0.000221774
ENSORLG00000001348	ENSORLG00000001348	1.48308	2.06029	0.00104811
ENSORLG00000011573	fabp3	0.938557	2.01322	0.00164966
ENSORLG00000002342	EBF1	5.33855	1.97482	0.00202816
ENSORLG00000029196	lmo2	2.95613	1.70534	0.0144543
ENSORLG00000013441	KHDRBS3	0.454229	1.7028	0.013373
ENSORLG00000015287	adgrg1	3.15771	1.6154	0.0264694

## Sheet: cycling rag1- B (1)
FeatureID	FeatureName	cycling rag1- B (1) Average	cycling rag1- B (1) Log2 Fold Change	cycling rag1- B (1) P-Value
ENSORLG00000010548	NASP	2.26523	3.98751	6.39663e-25
ENSORLG00000004856	rpa1	1.64822	3.57416	8.16697e-19
ENSORLG00000002937	pcna	16.6193	3.4277	1.56348e-17
ENSORLG00000017467	mcm4	1.34186	3.41205	1.06436e-16
ENSORLG00000011329	mcm6	1.48468	3.40887	1.32408e-16
ENSORLG00000017471	cdca7a	1.49611	3.36744	6.04477e-16
ENSORLG00000024887	ENSORLG00000024887	3.63351	3.33423	2.25797e-16
ENSORLG00000006361	fen1	1.43541	3.32317	4.24303e-16
ENSORLG00000014309	rpa2	1.4804	3.31649	5.24194e-16
ENSORLG00000003191	mcm2	1.58895	3.25445	3.19822e-15
ENSORLG00000000527	mcm7	1.70321	3.14706	4.06201e-14
ENSORLG00000011063	tyms	1.1519	3.13938	1.21982e-13
ENSORLG00000010517	mcm5	1.05263	2.97088	3.90729e-12
ENSORLG00000003216	dnph1	1.08905	2.96956	5.16807e-12
ENSORLG00000029145	rpa3	5.331	2.9613	2.61708e-12
ENSORLG00000009515	gins2	1.15475	2.86645	4.97941e-11
ENSORLG00000012777	ENSORLG00000012777	3.99557	2.73443	8.75355e-10
ENSORLG00000000576	ENSORLG00000000576	1.30901	2.66866	2.35013e-09
ENSORLG00000003028	ENSORLG00000003028	1.5511	2.55695	2.94164e-08
ENSORLG00000030298	RRM2	3.90488	2.52417	6.06973e-08
ENSORLG00000015193	chaf1a	0.957652	2.49747	8.47388e-08
ENSORLG00000002549	lig1	1.19832	2.48507	8.35835e-08
ENSORLG00000017176	rbbp4	2.15025	2.26998	2.39849e-06
ENSORLG00000012303	tk1	1.40541	2.2389	6.5146e-06
ENSORLG00000022809	ASF1B	0.821967	2.15399	2.16295e-05
ENSORLG00000028544	banf1	1.61965	2.13599	1.92452e-05
ENSORLG00000011846	c1qbp	0.894809	2.13427	2.23631e-05
ENSORLG00000024499	ENSORLG00000024499	1.33114	2.11575	2.7448e-05
ENSORLG00000011573	fabp3	0.95551	2.10779	3.73411e-05
ENSORLG00000005208	thyn1	2.60659	2.07455	4.21123e-05
ENSORLG00000025808	ENSORLG00000025808	1.18403	2.06605	5.08979e-05
ENSORLG00000029462	cbx3a	2.26095	2.05666	4.5722e-05
ENSORLG00000001620	ENSORLG00000001620	1.47754	2.01732	7.77295e-05
ENSORLG00000022988	thoc6	1.17689	2.00946	9.97718e-05
ENSORLG00000011095	nasp	1.77248	2.00197	9.33364e-05
ENSORLG00000017077	pole4	0.883383	1.96105	0.000174936
ENSORLG00000012236	ptges3b	2.22595	1.95291	0.000161773
ENSORLG00000014346	PCLAF	3.27287	1.9272	0.000304306
ENSORLG00000020187	pa2g4a	1.18832	1.9265	0.000234271
ENSORLG00000008492	npm3	0.996216	1.92529	0.000259003
ENSORLG00000005055	dhfr	1.07191	1.92146	0.000296142
ENSORLG00000010597	adssl	2.15168	1.88471	0.000347619
ENSORLG00000025622	esco2	0.472756	1.86639	0.000373449
ENSORLG00000022366	ENSORLG00000022366	1.33829	1.85815	0.000507942
ENSORLG00000002041	dtymk	1.77034	1.85226	0.000521605
ENSORLG00000005015	ENSORLG00000005015	0.457759	1.85006	0.000446747
ENSORLG00000017181	prmt1	2.85439	1.84851	0.000510973
ENSORLG00000000046	ENSORLG00000000046	2.08313	1.82168	0.000727989
ENSORLG00000011422	g3bp1	1.11476	1.81398	0.000820215
ENSORLG00000022259	ENSORLG00000022259	9.23803	1.80414	0.000857553
ENSORLG00000009754	cdca5	0.510605	1.80299	0.000698355
ENSORLG00000010179	npm1a	5.03464	1.80263	0.000838499
ENSORLG00000004426	tubg1	0.579876	1.78566	0.000721955
ENSORLG00000026096	tfam	1.60966	1.74654	0.00157496
ENSORLG00000012516	snrpd1	3.13861	1.74403	0.00152762
ENSORLG00000008136	cox6b1	1.17761	1.72745	0.00197681
ENSORLG00000021996	ranbp1	3.72278	1.70635	0.00214479
ENSORLG00000000101	wdr18	1.03764	1.70195	0.0024546
ENSORLG00000002877	rsl1d1	1.10119	1.70134	0.0024995
ENSORLG00000022206	dut	1.97601	1.67606	0.00353735
ENSORLG00000016609	amdhd1	2.99722	1.66257	0.0032549
ENSORLG00000003108	dck	1.41827	1.65931	0.00379714
ENSORLG00000018193	ubr7	0.772692	1.65642	0.00399797
ENSORLG00000008617	ENSORLG00000008617	0.417054	1.63765	0.00363259
ENSORLG00000025770	nsmce1	0.813398	1.62878	0.00484977
ENSORLG00000002671	lmnb2	0.906235	1.62376	0.00526069
ENSORLG00000006298	mat2ab	1.04406	1.60722	0.00555676
ENSORLG00000006331	ENSORLG00000006331	1.00121	1.59997	0.00604206
ENSORLG00000017208	ssb	0.96408	1.59925	0.00600991
ENSORLG00000022841	H2AZ1	2.53232	1.57807	0.00703597
ENSORLG00000002547	rangap1b	0.654146	1.5726	0.00796856
ENSORLG00000004119	pane1	0.866243	1.57056	0.00788312
ENSORLG00000015965	psma5	1.31043	1.56571	0.00758923
ENSORLG00000019442	rbb4l	1.55467	1.56375	0.00786213
ENSORLG00000003162	nop58	2.09455	1.55389	0.00807898
ENSORLG00000020827	dek	1.12976	1.55224	0.00888432
ENSORLG00000023199	cbx5	2.19382	1.54941	0.00845491
ENSORLG00000026725	snrpd2	2.28023	1.5129	0.0111316
ENSORLG00000017056	CBX1	1.86532	1.51072	0.0114346
ENSORLG00000017766	SET	6.95994	1.50514	0.011503
ENSORLG00000027198	cenpo	0.685568	1.50228	0.0152018
ENSORLG00000001103	pebp1	0.959795	1.48704	0.0144952
ENSORLG00000018748	dkc1	1.75677	1.48332	0.0141783
ENSORLG00000007696	pa2g4b	2.20239	1.48147	0.0141065
ENSORLG00000000292	SRSF3	1.98029	1.47713	0.0146256
ENSORLG00000025839	magoh	2.4609	1.47397	0.0148542
ENSORLG00000029858	smx5	1.06049	1.47022	0.0160425
ENSORLG00000009929	nuf2	0.375634	1.46954	0.012598
ENSORLG00000009973	ENSORLG00000009973	0.894095	1.45944	0.0174043
ENSORLG00000019964	ncaph2	0.375634	1.458	0.014414
ENSORLG00000024611	ENSORLG00000024611	4.28765	1.45312	0.0190813
ENSORLG00000010586	snrpd3l	1.6725	1.44728	0.0180993
ENSORLG00000012153	ENSORLG00000012153	0.757695	1.44447	0.0199454
ENSORLG00000028666	ENSORLG00000028666	0.672713	1.43813	0.0206497
ENSORLG00000001871	anp32a	1.04335	1.43718	0.02039
ENSORLG00000007092	mrpl12	0.925516	1.42071	0.0224084
ENSORLG00000012059	snrpe	3.18718	1.41395	0.0221959
ENSORLG00000027101	psma8	1.23688	1.41122	0.0235196
ENSORLG00000008090	ddx18	1.05477	1.40554	0.0247239
ENSORLG00000024769	ENSORLG00000024769	0.386346	1.40491	0.0195105
ENSORLG00000018405	eif4a3	1.99743	1.39341	0.0254243
ENSORLG00000017170	PPIG	1.19689	1.38985	0.0276171
ENSORLG00000011453	cnbpa	3.64851	1.38918	0.0259608
ENSORLG00000028145	nsl1	0.415625	1.3835	0.0219726
ENSORLG00000006230	ATAD2	0.734129	1.37304	0.0318635
ENSORLG00000022503	snu13a	4.85968	1.36093	0.030909
ENSORLG00000028511	pdap1b	1.16761	1.35687	0.0334711
ENSORLG00000012160	nap1l1	1.329	1.35566	0.0331716
ENSORLG00000009430	ENSORLG00000009430	2.26809	1.35216	0.0331716
ENSORLG00000007700	cct5	2.19596	1.33974	0.0359543
ENSORLG00000003548	eif2s2	2.71156	1.33968	0.0359543
ENSORLG00000029195	nhp2	1.35043	1.3384	0.0371639
ENSORLG00000023340	pthlha	1.21688	1.33813	0.0372511
ENSORLG00000018582	rpl7l1	1.65536	1.33282	0.0377019
ENSORLG00000025456	snrpg	2.67586	1.33137	0.0377019
ENSORLG00000010533	prdx1	1.27473	1.3246	0.0407295
ENSORLG00000002910	eif6	0.905521	1.32419	0.0407295
ENSORLG00000003405	fbl	1.08548	1.30905	0.0447427
ENSORLG00000005314	ENSORLG00000005314	1.1876	1.3022	0.0460736
ENSORLG00000009748	psmb2	1.46183	1.29719	0.0469724
ENSORLG00000010565	DDX39A	2.12526	1.29292	0.0474454
ENSORLG00000025592	myca	0.624866	1.27895	0.0396083

## Sheet: cycling rag1- B (2)
FeatureID	FeatureName	cycling rag1- B (2) Average	cycling rag1- B (2) Log2 Fold Change	cycling rag1- B (2) P-Value
ENSORLG00000017471	cdca7a	1.55171	3.04984	5.73746e-05
ENSORLG00000017467	mcm4	1.26076	2.90781	5.73746e-05
ENSORLG00000011329	mcm6	1.38654	2.89476	0.000152298
ENSORLG00000010548	NASP	1.39563	2.55723	0.00719719
ENSORLG00000000527	mcm7	1.37138	2.44934	0.0136242
ENSORLG00000010517	mcm5	0.825861	2.27481	0.0291873

## Sheet: cycling rag1- B (3)
FeatureID	FeatureName	cycling rag1- B (3) Average	cycling rag1- B (3) Log2 Fold Change	cycling rag1- B (3) P-Value
ENSORLG00000030298	RRM2	6.84825	3.29773	3.02336e-07
ENSORLG00000012777	ENSORLG00000012777	5.76813	3.13233	1.17513e-06
ENSORLG00000012303	tk1	2.50684	3.05743	2.50288e-06
ENSORLG00000019964	ncaph2	1.0353	3.04823	1.67454e-06
ENSORLG00000025622	esco2	1.02634	3.04332	1.67454e-06
ENSORLG00000011063	tyms	1.2579	2.97077	3.37654e-06
ENSORLG00000001338	ENSORLG00000001338	0.918777	2.91318	9.61835e-06
ENSORLG00000023014	ENSORLG00000023014	1.21607	2.9114	9.19231e-06
ENSORLG00000003216	dnph1	1.20412	2.85692	1.08563e-05
ENSORLG00000022809	ASF1B	1.36995	2.85656	2.01947e-05
ENSORLG00000009515	gins2	1.33409	2.84919	1.19278e-05
ENSORLG00000009754	cdca5	1.02933	2.84889	1.26688e-05
ENSORLG00000028145	nsl1	1.0622	2.83674	1.35452e-05
ENSORLG00000027210	ENSORLG00000027210	3.60041	2.82335	2.95422e-05
ENSORLG00000014346	PCLAF	6.05198	2.82012	2.53849e-05
ENSORLG00000008617	ENSORLG00000008617	0.899356	2.80104	2.16762e-05
ENSORLG00000002937	pcna	14.3105	2.76953	4.11274e-05
ENSORLG00000005015	ENSORLG00000005015	0.851549	2.75568	2.95422e-05
ENSORLG00000024769	ENSORLG00000024769	0.899356	2.69726	5.32478e-05
ENSORLG00000024338	ENSORLG00000024338	1.46257	2.63356	0.000224004
ENSORLG00000024887	ENSORLG00000024887	2.99088	2.62556	0.000169626
ENSORLG00000015193	chaf1a	1.15482	2.61006	0.000105001
ENSORLG00000022610	ENSORLG00000022610	4.67456	2.60551	0.000226606
ENSORLG00000024975	hist1h2a11	0.938198	2.60227	0.000149799
ENSORLG00000025808	ENSORLG00000025808	1.77929	2.59561	0.000195265
ENSORLG00000029145	rpa3	5.07942	2.59309	0.000195265
ENSORLG00000000159	ENSORLG00000000159	1.32812	2.5926	0.000147098
ENSORLG00000020784	mad2l1	2.04671	2.58291	0.00025304
ENSORLG00000018531	mibp	1.27135	2.56967	0.000178081
ENSORLG00000000157	ENSORLG00000000157	0.832128	2.55774	0.000207554
ENSORLG00000004856	rpa1	1.16677	2.53677	0.000226606
ENSORLG00000022206	dut	3.56157	2.53202	0.000356907
ENSORLG00000023088	ENSORLG00000023088	1.12942	2.52243	0.00025304
ENSORLG00000005055	dhfr	1.65828	2.50948	0.000430414
ENSORLG00000014309	rpa2	1.12494	2.47849	0.000334568
ENSORLG00000029258	ENSORLG00000029258	6.41351	2.47676	0.000623869
ENSORLG00000003028	ENSORLG00000003028	1.67471	2.474	0.000664168
ENSORLG00000027975	ENSORLG00000027975	2.01832	2.46682	0.000915382
ENSORLG00000028221	ENSORLG00000028221	6.76459	2.45625	0.000719469
ENSORLG00000000176	ENSORLG00000000176	1.53727	2.4533	0.000887672
ENSORLG00000000697	ENSORLG00000000697	1.85249	2.43584	0.00127203
ENSORLG00000018727	ska1	0.809719	2.415	0.000664168
ENSORLG00000026225	H4C7	1.02335	2.41067	0.000845629
ENSORLG00000004556	smc2	1.35352	2.39762	0.00135696
ENSORLG00000027198	cenpo	1.24446	2.37468	0.000800555
ENSORLG00000000578	aurkb	1.43269	2.36608	0.00170367
ENSORLG00000009929	nuf2	0.688709	2.35946	0.000943787
ENSORLG00000004522	diaph3	0.82167	2.33571	0.00132252
ENSORLG00000017176	rbbp4	2.47248	2.33107	0.00166143
ENSORLG00000026617	cks1b	1.29824	2.31523	0.00128072
ENSORLG00000028544	banf1	1.97798	2.31194	0.00207857
ENSORLG00000024877	ENSORLG00000024877	2.11393	2.31059	0.00246363
ENSORLG00000018193	ubr7	1.22354	2.2973	0.00127203
ENSORLG00000005208	thyn1	3.26278	2.29726	0.00229084
ENSORLG00000022988	thoc6	1.49992	2.26832	0.00290873
ENSORLG00000024499	ENSORLG00000024499	1.58956	2.25694	0.00337561
ENSORLG00000000680	ENSORLG00000000680	1.38638	2.25661	0.00388218
ENSORLG00000004407	top2a	1.14287	2.22137	0.00304304
ENSORLG00000002547	rangap1b	1.03381	2.21418	0.00239149
ENSORLG00000003108	dck	2.1229	2.20729	0.0046627
ENSORLG00000009938	cdca8	0.781334	2.20146	0.00337561
ENSORLG00000022841	H2AZ1	3.9246	2.18695	0.00504379
ENSORLG00000006361	fen1	0.908319	2.18046	0.00349682
ENSORLG00000015391	spc24	1.57313	2.17486	0.00693482
ENSORLG00000004426	tubg1	0.781334	2.15447	0.00393527
ENSORLG00000020827	dek	1.71356	2.12739	0.00827635
ENSORLG00000002549	lig1	1.0861	2.12511	0.00490266
ENSORLG00000017077	pole4	1.01588	2.05712	0.00773465
ENSORLG00000029462	cbx3a	2.46352	2.0546	0.013157
ENSORLG00000022366	ENSORLG00000022366	1.61645	2.04298	0.0146199
ENSORLG00000000046	ENSORLG00000000046	2.55913	2.03686	0.0147968
ENSORLG00000011785	ENSORLG00000011785	1.16378	2.02644	0.0115491
ENSORLG00000002671	lmnb2	1.21757	1.99866	0.0115491
ENSORLG00000004119	pane1	1.19964	1.99762	0.011415
ENSORLG00000019442	rbb4l	2.13784	1.97953	0.022087
ENSORLG00000006230	ATAD2	1.12046	1.96668	0.014238
ENSORLG00000002858	ENSORLG00000002858	7.28299	1.94742	0.0273991
ENSORLG00000004358	mki67	2.15576	1.937	0.0356184
ENSORLG00000024062	lbr	0.769382	1.93508	0.0188356
ENSORLG00000022259	ENSORLG00000022259	10.6728	1.92164	0.0314496
ENSORLG00000002041	dtymk	1.93914	1.88035	0.0409544
ENSORLG00000026096	tfam	1.85847	1.86862	0.0438701
ENSORLG00000025770	nsmce1	1.00094	1.86266	0.0270041
ENSORLG00000026522	ENSORLG00000026522	17.6913	1.856	0.0454863
ENSORLG00000006173	incenp	1.18918	1.85004	0.0355227
ENSORLG00000008136	cox6b1	1.31766	1.80149	0.0379706
ENSORLG00000029858	smx5	1.34007	1.75713	0.048377

## Sheet: cycling rag1- B (4) 
FeatureID	FeatureName	cycling rag1- B (4) Average	cycling rag1- B (4) Log2 Fold Change	cycling rag1- B (4) P-Value
ENSORLG00000027006	cdca3	1.83954	5.1991	3.66054e-52
ENSORLG00000009330	ube2c	4.88489	5.09287	3.55551e-54
ENSORLG00000027099	kpna2	1.79504	5.08891	1.16101e-47
ENSORLG00000012201	aspm	1.72218	5.05889	2.04832e-52
ENSORLG00000005653	prc1a	1.52219	4.66858	1.0941e-45
ENSORLG00000010987	ENSORLG00000010987	1.71778	4.61202	1.13898e-44
ENSORLG00000019266	cdk1	4.26095	4.54967	6.66792e-45
ENSORLG00000003444	dlgap5	1.21756	4.5342	1.69332e-43
ENSORLG00000002076	kif11	1.65177	4.49896	1.10246e-43
ENSORLG00000000697	ENSORLG00000000697	2.99499	4.46472	1.36182e-42
ENSORLG00000006878	kifc1	1.00827	4.37994	1.93168e-40
ENSORLG00000018301	ENSORLG00000018301	1.79602	4.31882	1.54692e-39
ENSORLG00000007875	hmmr	0.997026	4.29305	6.11262e-38
ENSORLG00000018848	tpx2	1.23956	4.24505	3.29549e-38
ENSORLG00000004407	top2a	1.99307	4.2341	2.87299e-38
ENSORLG00000023899	TMEM235	1.30802	4.18479	6.80845e-37
ENSORLG00000025409	ENSORLG00000025409	1.71778	4.18002	1.19775e-36
ENSORLG00000006173	incenp	2.5686	4.1718	2.90085e-37
ENSORLG00000027975	ENSORLG00000027975	2.96125	4.13784	4.37032e-36
ENSORLG00000004358	mki67	4.3656	4.13407	6.80845e-37
ENSORLG00000026225	H4C7	1.52757	4.07337	3.32551e-34
ENSORLG00000029808	nusap1	3.30158	4.01769	1.39799e-34
ENSORLG00000024338	ENSORLG00000024338	1.87621	4.00268	2.82697e-33
ENSORLG00000009938	cdca8	1.27868	3.94519	1.27206e-32
ENSORLG00000022812	cks2	0.956441	3.86393	3.34324e-30
ENSORLG00000011785	ENSORLG00000011785	2.05566	3.83776	7.09017e-31
ENSORLG00000001338	ENSORLG00000001338	0.950573	3.81253	4.83861e-29
ENSORLG00000000578	aurkb	2.0053	3.75349	2.40645e-29
ENSORLG00000005053	cep55l	1.49872	3.74056	5.65775e-29
ENSORLG00000004522	diaph3	1.16719	3.73991	3.06216e-28
ENSORLG00000004556	smc2	1.84491	3.72852	8.6125e-29
ENSORLG00000022610	ENSORLG00000022610	5.62129	3.72453	9.90456e-29
ENSORLG00000024975	hist1h2a11	1.12807	3.71491	6.46565e-28
ENSORLG00000029258	ENSORLG00000029258	8.26862	3.70344	7.28304e-29
ENSORLG00000000686	h2ax	16.0727	3.68973	1.45242e-28
ENSORLG00000018727	ska1	1.04837	3.59595	4.9675e-26
ENSORLG00000023088	ENSORLG00000023088	1.36425	3.58051	5.09679e-26
ENSORLG00000018531	mibp	1.49089	3.57572	6.22078e-26
ENSORLG00000024877	ENSORLG00000024877	2.89231	3.57483	2.71427e-26
ENSORLG00000026617	cks1b	1.76863	3.56918	3.28878e-26
ENSORLG00000000157	ENSORLG00000000157	0.975511	3.55169	3.91454e-25
ENSORLG00000020784	mad2l1	2.35981	3.5486	7.34834e-26
ENSORLG00000000176	ENSORLG00000000176	1.87572	3.48687	1.823e-24
ENSORLG00000015391	spc24	2.24392	3.45075	2.87802e-24
ENSORLG00000000680	ENSORLG00000000680	1.86985	3.43237	8.58768e-24
ENSORLG00000023014	ENSORLG00000023014	1.10362	3.40089	1.86473e-22
ENSORLG00000024062	lbr	1.22245	3.33216	2.86831e-22
ENSORLG00000024769	ENSORLG00000024769	0.897764	3.32032	1.47691e-21
ENSORLG00000028221	ENSORLG00000028221	7.69407	3.29061	9.4305e-22
ENSORLG00000027210	ENSORLG00000027210	3.29669	3.28482	3.44829e-21
ENSORLG00000009929	nuf2	0.820505	3.2543	1.45835e-20
ENSORLG00000022206	dut	3.7622	3.21056	1.32988e-20
ENSORLG00000000159	ENSORLG00000000159	1.34665	3.1952	7.74055e-20
ENSORLG00000009754	cdca5	0.896297	3.18532	1.46824e-19
ENSORLG00000019964	ncaph2	0.80388	3.17996	3.3989e-19
ENSORLG00000008617	ENSORLG00000008617	0.799479	3.16673	6.22618e-19
ENSORLG00000006139	kif22	1.07966	3.12878	3.25743e-19
ENSORLG00000014346	PCLAF	5.235	3.12555	4.03011e-19
ENSORLG00000027198	cenpo	1.39457	3.11574	6.96265e-19
ENSORLG00000028145	nsl1	0.894341	3.0778	4.86223e-18
ENSORLG00000016464	tuba1c	2.25419	3.05038	3.76045e-18
ENSORLG00000025622	esco2	0.740313	2.98055	1.71792e-16
ENSORLG00000016442	ENSORLG00000016442	11.0093	2.87649	5.277e-16
ENSORLG00000002858	ENSORLG00000002858	9.42652	2.821	2.25699e-15
ENSORLG00000005015	ENSORLG00000005015	0.676746	2.81558	2.36157e-14
ENSORLG00000024611	ENSORLG00000024611	7.52195	2.67967	2.12923e-13
ENSORLG00000012303	tk1	1.55397	2.63548	1.67247e-12
ENSORLG00000018492	hmgb2a	30.1924	2.58475	1.5983e-12
ENSORLG00000005055	dhfr	1.37158	2.57293	4.62214e-12
ENSORLG00000009972	ENSORLG00000009972	2.96418	2.56088	3.79122e-12
ENSORLG00000022990	ENSORLG00000022990	99.6361	2.54844	4.38771e-12
ENSORLG00000030298	RRM2	3.57883	2.54661	1.66275e-11
ENSORLG00000020675	ankrd10a	1.20533	2.54328	7.57538e-12
ENSORLG00000022809	ASF1B	0.903142	2.51762	3.314e-11
ENSORLG00000026522	ENSORLG00000026522	20.1708	2.4006	1.61098e-10
ENSORLG00000022841	H2AZ1	3.52798	2.32943	1.06738e-09
ENSORLG00000028544	banf1	1.63905	2.31737	1.83612e-09
ENSORLG00000020827	dek	1.58282	2.30889	1.9517e-09
ENSORLG00000005208	thyn1	2.71236	2.30565	2.2446e-09
ENSORLG00000004119	pane1	1.19506	2.29865	2.53115e-09
ENSORLG00000012777	ENSORLG00000012777	2.92262	2.28304	6.47017e-09
ENSORLG00000027222	calm2a	4.13089	2.27656	3.00248e-09
ENSORLG00000012276	nucks1a	2.93485	2.20562	1.55847e-08
ENSORLG00000024700	h2az2b	13.2806	2.18071	2.06738e-08
ENSORLG00000003108	dck	1.74467	2.16689	4.14454e-08
ENSORLG00000004426	tubg1	0.647896	2.11745	1.4436e-07
ENSORLG00000024499	ENSORLG00000024499	1.23174	2.10803	1.53135e-07
ENSORLG00000006114	smc4	3.95632	2.08352	1.4784e-07
ENSORLG00000018193	ubr7	0.908521	2.07084	2.80139e-07
ENSORLG00000025808	ENSORLG00000025808	1.09042	2.0435	4.90828e-07
ENSORLG00000022139	ENSORLG00000022139	0.820505	2.0355	5.28333e-07
ENSORLG00000002547	rangap1b	0.7897	2.02589	6.50073e-07
ENSORLG00000005535	rad21	1.56228	1.95492	1.73247e-06
ENSORLG00000019442	rbb4l	1.81509	1.94958	1.98804e-06
ENSORLG00000001871	anp32a	1.30948	1.94536	2.29616e-06
ENSORLG00000008771	CTCF	1.41999	1.91438	3.53583e-06
ENSORLG00000015193	chaf1a	0.651808	1.89678	8.11173e-06
ENSORLG00000003216	dnph1	0.586285	1.88786	1.05598e-05
ENSORLG00000011063	tyms	0.56917	1.87094	1.64868e-05
ENSORLG00000022988	thoc6	1.02099	1.86388	9.9014e-06
ENSORLG00000006088	nfyal	0.947639	1.84701	1.14278e-05
ENSORLG00000003751	tmpob	1.53246	1.80756	1.8877e-05
ENSORLG00000002671	lmnb2	0.943728	1.79465	2.83327e-05
ENSORLG00000006230	ATAD2	0.877716	1.77676	3.6564e-05
ENSORLG00000022259	ENSORLG00000022259	8.48621	1.75301	4.3522e-05
ENSORLG00000016963	hp1bp3	1.11487	1.70858	8.5846e-05
ENSORLG00000009515	gins2	0.588241	1.68919	0.000169574
ENSORLG00000002499	ENSORLG00000002499	2.14172	1.66609	0.000143996
ENSORLG00000028666	ENSORLG00000028666	0.729066	1.66371	0.000170396
ENSORLG00000020222	ENSORLG00000020222	4.87804	1.65559	0.000153494
ENSORLG00000023199	cbx5	2.21067	1.65039	0.000174338
ENSORLG00000022601	sinhcafl	1.22978	1.64506	0.000197672
ENSORLG00000001538	sae1	1.0337	1.62452	0.000277185
ENSORLG00000021858	meaf6	1.36816	1.56611	0.000518494
ENSORLG00000007077	anp32b	1.4997	1.54453	0.000684581
ENSORLG00000029858	smx5	1.05375	1.53769	0.000766202
ENSORLG00000022366	ENSORLG00000022366	1.05424	1.52227	0.000936464
ENSORLG00000002511	dynll1	2.0542	1.49151	0.00122492
ENSORLG00000003028	ENSORLG00000003028	0.824906	1.48777	0.00173948
ENSORLG00000017242	irf4a	1.55691	1.47441	0.00151291
ENSORLG00000028176	ptmab	46.2231	1.44557	0.00188696
ENSORLG00000029046	polr2j	1.11731	1.43999	0.00223353
ENSORLG00000025770	nsmce1	0.689459	1.41662	0.00309002
ENSORLG00000006712	ewsr1b	1.70507	1.41534	0.00280385
ENSORLG00000029462	cbx3a	1.5041	1.41527	0.00292285
ENSORLG00000010012	ENSORLG00000010012	0.623447	1.38398	0.00474188
ENSORLG00000019430	rcc2	1.55251	1.3812	0.00405058
ENSORLG00000005927	gstm.1	3.78322	1.37841	0.00418654
ENSORLG00000009748	psmb2	1.44542	1.34193	0.00600563
ENSORLG00000017170	PPIG	1.11634	1.33638	0.00662313
ENSORLG00000017077	pole4	0.592641	1.33544	0.00718225
ENSORLG00000006182	ENSORLG00000006182	2.24148	1.33527	0.00621228
ENSORLG00000001486	PSMA4	1.14519	1.32808	0.00693436
ENSORLG00000013514	ENSORLG00000013514	1.01805	1.32713	0.00695738
ENSORLG00000000335	slit3	1.02881	1.30242	0.0090222
ENSORLG00000026096	tfam	1.19115	1.29462	0.00953018
ENSORLG00000012279	puf60b	2.44342	1.28867	0.00945724
ENSORLG00000000823	gpx1a	1.68502	1.28148	0.0103349
ENSORLG00000024032	marcksl1a	3.69423	1.2745	0.0107252
ENSORLG00000024385	ENSORLG00000024385	4.89271	1.25804	0.0122907
ENSORLG00000011574	baz1b	1.13198	1.25562	0.0134133
ENSORLG00000023951	lsm7	1.06744	1.24023	0.0149587
ENSORLG00000000046	ENSORLG00000000046	1.42195	1.22725	0.0168435
ENSORLG00000002041	dtymk	1.1843	1.22213	0.0177521
ENSORLG00000014012	hcfc1a	1.06548	1.2205	0.0175685
ENSORLG00000028408	jpt1b	1.51877	1.21919	0.0175096
ENSORLG00000017176	rbbp4	1.14079	1.21669	0.0188858
ENSORLG00000025839	magoh	2.03953	1.21506	0.0180077
ENSORLG00000000314	H3-3B	1.54028	1.21302	0.0183248
ENSORLG00000007575	ENSORLG00000007575	2.90551	1.19527	0.020976
ENSORLG00000006676	ENSORLG00000006676	3.22432	1.19384	0.021166
ENSORLG00000009973	ENSORLG00000009973	0.732	1.17835	0.0256916
ENSORLG00000003551	hsd17b4	1.32366	1.17751	0.0253769
ENSORLG00000011589	rbm4.3	1.07331	1.17077	0.0265409
ENSORLG00000022918	zgc:195282	1.34322	1.16334	0.0277931
ENSORLG00000012000	nfyc	1.68942	1.16315	0.0274391
ENSORLG00000002785	ENSORLG00000002785	1.06646	1.16211	0.0297458
ENSORLG00000007360	smc1al	0.897764	1.15902	0.0294312
ENSORLG00000015433	cirbpa	5.31617	1.1559	0.0284775
ENSORLG00000003400	ENSORLG00000003400	6.01883	1.15219	0.0290611
ENSORLG00000026618	ube2ia	1.1799	1.13583	0.0340601
ENSORLG00000025688	ENSORLG00000025688	0.969154	1.1348	0.0351858
ENSORLG00000011449	ENSORLG00000011449	0.993603	1.13135	0.0355588
ENSORLG00000016609	amdhd1	2.1163	1.12703	0.0364295
ENSORLG00000024158	lsm6	1.0738	1.1264	0.0369673
ENSORLG00000012032	ubb	3.26442	1.11008	0.0400761
ENSORLG00000012019	ENSORLG00000012019	1.55202	1.10982	0.040794
ENSORLG00000008033	rnps1	0.916834	1.10916	0.0420827
ENSORLG00000000279	ENSORLG00000000279	1.17159	1.09344	0.0462486
ENSORLG00000002906	mdh1	1.7833	1.09069	0.0464966
ENSORLG00000007691	srsf10b	1.0024	1.08645	0.0488273

## Sheet: cycling rag1_high B
FeatureID	FeatureName	cycling rag1_high B Average	cycling rag1_high B Log2 Fold Change	cycling rag1_high B P-Value
ENSORLG00000009412	ENSORLG00000009412	1.10774	4.35459	6.73567e-13
ENSORLG00000004256	emp1	5.52993	3.92695	6.09503e-10
ENSORLG00000023578	ENSORLG00000023578	1.59374	3.79181	3.14451e-08
ENSORLG00000022812	cks2	1.51931	3.70877	2.35694e-08
ENSORLG00000018727	ska1	1.65285	3.54794	1.4599e-07
ENSORLG00000005653	prc1a	1.79734	3.52924	3.38542e-07
ENSORLG00000009330	ube2c	5.11836	3.45337	2.00543e-06
ENSORLG00000001338	ENSORLG00000001338	1.28944	3.40121	9.94161e-07
ENSORLG00000025983	adora2aa	0.996088	3.376	1.88251e-06
ENSORLG00000001089	inka1a	1.24347	3.36758	1.29379e-06
ENSORLG00000027975	ENSORLG00000027975	3.60343	3.36748	2.56344e-06
ENSORLG00000000686	h2ax	21.8483	3.33822	2.09852e-06
ENSORLG00000026225	H4C7	1.83455	3.31615	2.48323e-06
ENSORLG00000004535	pcdh17	0.860357	3.30607	5.83121e-06
ENSORLG00000005015	ENSORLG00000005015	1.23471	3.30112	1.97047e-06
ENSORLG00000023014	ENSORLG00000023014	1.60031	3.28793	2.68407e-06
ENSORLG00000019266	cdk1	4.45722	3.27359	6.21374e-06
ENSORLG00000022602	ENSORLG00000022602	0.779357	3.26783	8.74892e-06
ENSORLG00000000157	ENSORLG00000000157	1.31133	3.24509	3.65027e-06
ENSORLG00000008617	ENSORLG00000008617	1.22595	3.24009	3.87814e-06
ENSORLG00000007875	hmmr	1.05957	3.20279	7.82183e-06
ENSORLG00000022610	ENSORLG00000022610	6.97699	3.2005	9.66008e-06
ENSORLG00000024338	ENSORLG00000024338	2.14323	3.19725	1.32506e-05
ENSORLG00000023899	TMEM235	1.42298	3.1964	6.40242e-06
ENSORLG00000000176	ENSORLG00000000176	2.47161	3.17346	1.32506e-05
ENSORLG00000027006	cdca3	1.6025	3.16462	4.06331e-05
ENSORLG00000027210	ENSORLG00000027210	4.62579	3.16079	1.45048e-05
ENSORLG00000024975	hist1h2a11	1.37044	3.16055	8.51052e-06
ENSORLG00000009929	nuf2	1.16028	3.15693	7.26587e-06
ENSORLG00000019964	ncaph2	1.16466	3.15176	8.51052e-06
ENSORLG00000025409	ENSORLG00000025409	1.82142	3.15025	1.09976e-05
ENSORLG00000006878	kifc1	1.01579	3.14696	1.08969e-05
ENSORLG00000028221	ENSORLG00000028221	10.6833	3.14617	1.32506e-05
ENSORLG00000004407	top2a	2.07755	3.14408	2.0764e-05
ENSORLG00000000680	ENSORLG00000000680	2.3928	3.09271	2.64486e-05
ENSORLG00000010987	ENSORLG00000010987	1.59155	3.0904	2.55623e-05
ENSORLG00000018531	mibp	1.81266	3.08709	1.48213e-05
ENSORLG00000003444	dlgap5	1.12525	3.0592	2.82983e-05
ENSORLG00000013441	KHDRBS3	1.12525	3.05781	2.593e-05
ENSORLG00000015556	znf703	2.13666	3.02815	4.29036e-05
ENSORLG00000023088	ENSORLG00000023088	1.58717	3.01584	3.01527e-05
ENSORLG00000013806	gfi1ab	4.10695	2.99693	5.8618e-05
ENSORLG00000015391	spc24	2.68615	2.99103	6.43457e-05
ENSORLG00000004522	diaph3	1.26974	2.98762	4.56017e-05
ENSORLG00000002076	kif11	1.46896	2.98133	4.95366e-05
ENSORLG00000029808	nusap1	3.3057	2.98128	7.76469e-05
ENSORLG00000000578	aurkb	2.16293	2.97934	8.147e-05
ENSORLG00000018848	tpx2	1.15809	2.96562	5.38148e-05
ENSORLG00000000159	ENSORLG00000000159	1.72509	2.9537	5.3211e-05
ENSORLG00000024769	ENSORLG00000024769	1.09679	2.95102	5.26278e-05
ENSORLG00000025622	esco2	1.01141	2.92533	6.56705e-05
ENSORLG00000014346	PCLAF	6.73399	2.91621	0.000130388
ENSORLG00000003108	dck	3.39108	2.91312	0.000109374
ENSORLG00000012201	aspm	1.31571	2.90721	0.00018962
ENSORLG00000017329	ENSORLG00000017329	0.571382	2.907	0.000187015
ENSORLG00000005769	ENSORLG00000005769	2.36215	2.90679	0.000132583
ENSORLG00000000697	ENSORLG00000000697	2.56137	2.90286	0.000230175
ENSORLG00000013940	ENSORLG00000013940	6.39466	2.90158	0.000142186
ENSORLG00000006173	incenp	2.32493	2.88131	0.000222317
ENSORLG00000027099	kpna2	1.3376	2.87405	0.000672259
ENSORLG00000028145	nsl1	1.14058	2.87375	0.000102795
ENSORLG00000009938	cdca8	1.2172	2.86564	0.000119035
ENSORLG00000004135	RBPMS	0.810005	2.86396	0.00016339
ENSORLG00000016442	ENSORLG00000016442	15.0792	2.85813	0.000172999
ENSORLG00000024877	ENSORLG00000024877	3.04737	2.84723	0.000255756
ENSORLG00000000644	dntt	1.11649	2.82816	0.000367175
ENSORLG00000010012	ENSORLG00000010012	1.72509	2.82258	0.000142186
ENSORLG00000009754	cdca5	1.06395	2.8225	0.000162674
ENSORLG00000009003	ADAMTS14	1.1559	2.81284	0.000231655
ENSORLG00000004556	smc2	1.81266	2.81245	0.000182826
ENSORLG00000018301	ENSORLG00000018301	1.4996	2.80863	0.000246281
ENSORLG00000026617	cks1b	1.81923	2.80529	0.00017959
ENSORLG00000008836	cdk7	1.50836	2.78966	0.000277255
ENSORLG00000011785	ENSORLG00000011785	1.92212	2.78468	0.000239524
ENSORLG00000027198	cenpo	1.63752	2.76099	0.000256844
ENSORLG00000004358	mki67	3.65159	2.7352	0.000720479
ENSORLG00000020784	mad2l1	2.3315	2.728	0.000728612
ENSORLG00000010588	MAGI1	2.19358	2.72232	0.000743659
ENSORLG00000003028	ENSORLG00000003028	2.0272	2.72179	0.000734179
ENSORLG00000029258	ENSORLG00000029258	7.56151	2.68131	0.00097962
ENSORLG00000012587	RNF220	13.9824	2.64408	0.00153543
ENSORLG00000002858	ENSORLG00000002858	11.4933	2.63068	0.0011738
ENSORLG00000005617	UNC5C	0.350273	2.63055	0.00460953
ENSORLG00000012303	tk1	2.03815	2.62247	0.00171469
ENSORLG00000014296	cacna1c	0.521031	2.59794	0.00215635
ENSORLG00000003866	PIEZO2	0.30211	2.58739	0.00750415
ENSORLG00000024499	ENSORLG00000024499	1.9878	2.56267	0.00226583
ENSORLG00000024062	lbr	1.17122	2.55995	0.00128433
ENSORLG00000006139	kif22	1.11212	2.55707	0.00130873
ENSORLG00000015828	ENSORLG00000015828	3.97559	2.53576	0.00266983
ENSORLG00000023091	SETBP1	0.680842	2.51855	0.00214602
ENSORLG00000006321	NCAM2	0.363408	2.51834	0.00455339
ENSORLG00000012777	ENSORLG00000012777	4.21641	2.51739	0.00348642
ENSORLG00000004426	tubg1	1.00484	2.5073	0.00176542
ENSORLG00000005053	cep55l	1.20625	2.49538	0.0022774
ENSORLG00000022809	ASF1B	1.14933	2.49099	0.0021514
ENSORLG00000022206	dut	3.57497	2.47471	0.00423491
ENSORLG00000001316	ero1b	0.860357	2.47356	0.00263195
ENSORLG00000022139	ENSORLG00000022139	1.28944	2.46303	0.00229502
ENSORLG00000024611	ENSORLG00000024611	8.74587	2.45832	0.00444538
ENSORLG00000026522	ENSORLG00000026522	26.0866	2.42965	0.00470347
ENSORLG00000002671	lmnb2	1.60906	2.39693	0.00356583
ENSORLG00000022259	ENSORLG00000022259	14.602	2.37566	0.00695208
ENSORLG00000022601	sinhcafl	2.17826	2.3318	0.00950262
ENSORLG00000016941	thraa	1.24128	2.3239	0.0066359
ENSORLG00000012276	nucks1a	3.88584	2.32149	0.0100339
ENSORLG00000019824	trappc6b	0.853789	2.31834	0.00676067
ENSORLG00000027222	calm2a	5.27598	2.3179	0.00996067
ENSORLG00000030538	lin7a	0.527598	2.30748	0.00952102
ENSORLG00000030298	RRM2	3.99749	2.30216	0.0140715
ENSORLG00000020827	dek	1.94401	2.28091	0.00736936
ENSORLG00000011063	tyms	0.864736	2.27772	0.00932229
ENSORLG00000000073	ENSORLG00000000073	0.304299	2.27481	0.0146436
ENSORLG00000008854	zgc:64106	0.389678	2.25796	0.0194695
ENSORLG00000005927	gstm.1	7.39294	2.25682	0.0142502
ENSORLG00000016558	ctdsp2	1.09022	2.24521	0.00942544
ENSORLG00000020675	ankrd10a	1.29601	2.24095	0.00952102
ENSORLG00000016949	ZNF521	1.60031	2.2232	0.0115383
ENSORLG00000022990	ENSORLG00000022990	105.049	2.2116	0.0184363
ENSORLG00000022841	H2AZ1	4.08724	2.20325	0.0197901
ENSORLG00000002785	ENSORLG00000002785	2.23299	2.17423	0.0242868
ENSORLG00000027972	ENSORLG00000027972	0.680842	2.17388	0.0166366
ENSORLG00000009972	ENSORLG00000009972	3.02986	2.17236	0.0240671
ENSORLG00000011940	si:dkey-26c10.5	0.60422	2.17058	0.0183714
ENSORLG00000028544	banf1	1.86301	2.16511	0.0145217
ENSORLG00000005055	dhfr	1.35731	2.13097	0.0176293
ENSORLG00000007557	ENSORLG00000007557	1.51931	2.12869	0.0235286
ENSORLG00000012366	stom	0.779357	2.12638	0.0189986
ENSORLG00000005757	slc25a33	1.43393	2.07499	0.0254387
ENSORLG00000016573	myb	2.01626	2.06353	0.043821
ENSORLG00000018492	hmgb2a	28.4071	2.05822	0.0417504
ENSORLG00000009989	entpd1	0.234245	2.05784	0.0480057
ENSORLG00000003528	PRKCE	1.84112	2.05599	0.0258525
ENSORLG00000009778	crk	0.433462	2.04778	0.0338568
ENSORLG00000001538	sae1	1.53901	2.0417	0.0273479
ENSORLG00000015810	klhl24a	0.573571	2.02239	0.0370585
ENSORLG00000012373	ldb1b	1.14276	2.01081	0.0322327
ENSORLG00000006088	nfyal	1.2172	1.99428	0.0342719
ENSORLG00000018193	ubr7	1.0333	1.98139	0.0373375
ENSORLG00000025808	ENSORLG00000025808	1.25441	1.97761	0.0382148
ENSORLG00000001304	scarb1	1.50617	1.97196	0.0442045
ENSORLG00000021867	ENSORLG00000021867	0.969817	1.97186	0.0435926
ENSORLG00000028666	ENSORLG00000028666	1.00703	1.95831	0.0409362
ENSORLG00000008128	rnf111	0.958871	1.95756	0.0438751
ENSORLG00000007874	zfhx3b	1.03987	1.92548	0.0484709

## Sheet:  rag1_high B (1)
FeatureID	FeatureName	rag1_high B (1) Average	rag1_high B (1) Log2 Fold Change	rag1_high B (1) P-Value
ENSORLG00000022602	ENSORLG00000022602	1.17203	4.43363	4.90285e-21
ENSORLG00000008854	zgc:64106	0.95087	4.1008	6.4208e-17
ENSORLG00000022362	mycn	0.587789	4.02794	2.10756e-16
ENSORLG00000017329	ENSORLG00000017329	0.857439	3.90973	8.35767e-16
ENSORLG00000001249	INSC	1.45469	3.85842	3.59558e-15
ENSORLG00000001304	scarb1	3.93712	3.84754	4.81678e-16
ENSORLG00000011969	rag1	4.82058	3.7876	3.17867e-15
ENSORLG00000029263	fam174b	0.939044	3.78667	9.95175e-15
ENSORLG00000013940	ENSORLG00000013940	8.93511	3.74958	3.17867e-15
ENSORLG00000013122	pltp	0.656384	3.74593	1.41427e-13
ENSORLG00000012587	RNF220	22.0604	3.6732	3.85183e-14
ENSORLG00000000073	ENSORLG00000000073	0.604347	3.66134	2.49813e-13
ENSORLG00000002553	ENSORLG00000002553	0.577145	3.65231	4.1391e-13
ENSORLG00000005617	UNC5C	0.553492	3.65026	2.92377e-11
ENSORLG00000007557	ENSORLG00000007557	3.22634	3.61546	2.93468e-13
ENSORLG00000011940	si:dkey-26c10.5	1.25127	3.61538	2.46744e-13
ENSORLG00000008368	st8sia2	0.512098	3.60963	4.14987e-12
ENSORLG00000030538	lin7a	0.93313	3.46771	4.14987e-12
ENSORLG00000015758	CDH13	0.853891	3.42732	1.26584e-10
ENSORLG00000001089	inka1a	1.12472	3.41368	2.04773e-11
ENSORLG00000004535	pcdh17	0.804219	3.40771	6.9294e-11
ENSORLG00000008836	cdk7	1.89464	3.38479	3.0417e-11
ENSORLG00000023578	ENSORLG00000023578	1.11644	3.37782	3.41461e-10
ENSORLG00000006321	NCAM2	0.534569	3.36052	3.57021e-10
ENSORLG00000005315	GRB10	0.987533	3.335	1.06113e-10
ENSORLG00000003866	PIEZO2	0.415119	3.30903	2.39269e-08
ENSORLG00000009989	entpd1	0.448234	3.29965	8.72484e-10
ENSORLG00000025983	adora2aa	0.830238	3.26051	3.84097e-10
ENSORLG00000017229	ENSORLG00000017229	0.311043	3.25765	3.93001e-08
ENSORLG00000015556	znf703	2.10753	3.19234	6.01085e-10
ENSORLG00000005769	ENSORLG00000005769	2.48953	3.17976	7.20243e-10
ENSORLG00000005757	slc25a33	2.50964	3.15799	1.17592e-09
ENSORLG00000004135	RBPMS	0.84916	3.11815	3.17441e-09
ENSORLG00000010588	MAGI1	2.31686	2.97086	3.74498e-08
ENSORLG00000013806	gfi1ab	3.51727	2.89085	1.22163e-07
ENSORLG00000015828	ENSORLG00000015828	4.35461	2.82589	2.7028e-07
ENSORLG00000001316	ero1b	0.975707	2.81672	2.23425e-07
ENSORLG00000025481	fam107b	2.6078	2.80735	3.25765e-07
ENSORLG00000029480	chst6	1.78229	2.73754	1.08103e-06
ENSORLG00000016941	thraa	1.47598	2.73307	1.32643e-06
ENSORLG00000012580	rnf220a	2.62317	2.71473	1.47013e-06
ENSORLG00000027972	ENSORLG00000027972	0.866901	2.68376	1.6966e-06
ENSORLG00000009003	ADAMTS14	0.98162	2.67315	2.41703e-06
ENSORLG00000013441	KHDRBS3	0.824324	2.67265	2.43822e-06
ENSORLG00000000644	dntt	0.931948	2.65896	6.99626e-06
ENSORLG00000021867	ENSORLG00000021867	1.36954	2.63878	5.71144e-06
ENSORLG00000015810	klhl24a	0.780565	2.62909	3.86968e-06
ENSORLG00000002089	ENSORLG00000002089	1.00173	2.62869	6.10517e-06
ENSORLG00000009778	crk	0.573597	2.60703	5.71144e-06
ENSORLG00000008128	rnf111	1.31513	2.57079	1.04467e-05
ENSORLG00000023091	SETBP1	0.649288	2.55644	9.41152e-06
ENSORLG00000016949	ZNF521	1.83078	2.55136	1.45985e-05
ENSORLG00000004256	emp1	2.27783	2.52403	2.17409e-05
ENSORLG00000002389	ATG2A	0.631548	2.50502	1.89424e-05
ENSORLG00000024987	ENSORLG00000024987	5.84833	2.50331	1.87378e-05
ENSORLG00000019824	trappc6b	0.872814	2.4589	2.32132e-05
ENSORLG00000003125	mob1bb	0.788844	2.42226	3.60062e-05
ENSORLG00000016573	myb	2.36653	2.41879	5.95101e-05
ENSORLG00000014296	cacna1c	0.434042	2.4063	0.000135068
ENSORLG00000011866	CDH4	3.54093	2.35129	0.00040074
ENSORLG00000009630	ZNF512B	0.527473	2.34251	0.000124585
ENSORLG00000002342	EBF1	6.76963	2.32706	0.000189229
ENSORLG00000000940	JADE2	4.58878	2.30975	0.000211909
ENSORLG00000025663	PAPLN	1.68413	2.30555	0.000234255
ENSORLG00000015959	ppt2a.2	2.56522	2.26968	0.000295132
ENSORLG00000022405	znf395a	1.62854	2.26942	0.000295132
ENSORLG00000012366	stom	0.803036	2.26281	0.000202445
ENSORLG00000027595	dusp22a	1.20278	2.25008	0.00040572
ENSORLG00000018073	lamtor3	2.10043	2.24434	0.000369684
ENSORLG00000027163	ENSORLG00000027163	2.67403	2.21321	0.000494751
ENSORLG00000030332	PEAK1	0.533386	2.21215	0.000520459
ENSORLG00000009412	ENSORLG00000009412	0.296851	2.16528	0.00122338
ENSORLG00000028968	ENSORLG00000028968	4.22924	2.15651	0.000830708
ENSORLG00000002785	ENSORLG00000002785	2.07205	2.13875	0.00109474
ENSORLG00000008508	TCF12	0.788844	2.08298	0.00114854
ENSORLG00000023228	mpzl1l	0.863353	2.06971	0.0012778
ENSORLG00000029196	lmo2	3.73962	2.05464	0.00216422
ENSORLG00000015287	adgrg1	4.16302	2.03352	0.00254594
ENSORLG00000002625	SRPK2	0.727345	2.03243	0.0018631
ENSORLG00000014732	igf1rb	1.03129	2.02713	0.00181773
ENSORLG00000012920	atosa	0.636279	2.01858	0.00209376
ENSORLG00000009203	ENSORLG00000009203	0.717884	2.00425	0.00224842
ENSORLG00000012373	ldb1b	1.0786	1.99221	0.00391403
ENSORLG00000026110	f11r.1	1.7681	1.95715	0.00481958
ENSORLG00000015180	STAT4	0.804219	1.95204	0.00330741
ENSORLG00000014086	cadm4	1.31159	1.9317	0.00785475
ENSORLG00000003303	septin9b	3.8224	1.92909	0.00584252
ENSORLG00000022010	b4galt1l	0.952053	1.91016	0.0042877
ENSORLG00000001797	tnnc2.2	2.68349	1.89086	0.00914524
ENSORLG00000010308	ENSORLG00000010308	4.97315	1.87254	0.0089817
ENSORLG00000007640	h1-0	1.95851	1.86406	0.0104102
ENSORLG00000028850	ENSORLG00000028850	7.91446	1.8421	0.0107094
ENSORLG00000003789	KDM6B	1.1673	1.7974	0.0160663
ENSORLG00000020213	ENSORLG00000020213	0.935496	1.77512	0.0116653
ENSORLG00000007715	ENSORLG00000007715	6.3143	1.76723	0.0180949
ENSORLG00000010911	upf3a	0.612626	1.76241	0.0129268
ENSORLG00000027033	ENSORLG00000027033	2.85852	1.75983	0.0196661
ENSORLG00000009401	psmd2	0.973341	1.75068	0.0131442
ENSORLG00000020488	tgfbi	0.962697	1.7313	0.0151484
ENSORLG00000016532	igf2bp2a	0.979255	1.70222	0.0179587
ENSORLG00000003528	PRKCE	1.40975	1.6979	0.0299864
ENSORLG00000000098	zeb2b	1.37309	1.68141	0.0323656
ENSORLG00000007606	ENSORLG00000007606	0.577145	1.66946	0.0249518
ENSORLG00000007874	zfhx3b	0.84443	1.65686	0.0240896
ENSORLG00000009218	timp3	0.710788	1.65275	0.0246952
ENSORLG00000003282	trrap	1.00527	1.63517	0.027128
ENSORLG00000005967	ENSORLG00000005967	1.00764	1.63422	0.0262978
ENSORLG00000023184	bscl2l	5.52427	1.61706	0.0432934
ENSORLG00000003551	hsd17b4	1.84142	1.60505	0.047721
ENSORLG00000009745	SHC1	0.578328	1.57806	0.0374474
ENSORLG00000017864	ENSORLG00000017864	0.663481	1.54566	0.0439873
ENSORLG00000008539	ADK	0.714336	1.53934	0.0465324
ENSORLG00000018106	ADARB1	0.684769	1.53519	0.0475595
ENSORLG00000016558	ctdsp2	0.664663	1.52536	0.0479853

## Sheet: rag1_high B (2)
FeatureID	FeatureName	rag1_high B (2) Average	rag1_high B (2) Log2 Fold Change	rag1_high B (2) P-Value
ENSORLG00000017229	ENSORLG00000017229	1.13745	5.95145	2.19483e-31
ENSORLG00000001249	INSC	3.42023	5.47849	4.43897e-30
ENSORLG00000006321	NCAM2	1.58417	5.46159	1.59171e-28
ENSORLG00000013122	pltp	1.59794	5.4309	2.80814e-28
ENSORLG00000007557	ENSORLG00000007557	8.15501	5.36644	1.81833e-29
ENSORLG00000008368	st8sia2	1.28308	5.33287	3.14362e-26
ENSORLG00000022362	mycn	1.18665	5.26251	7.22378e-26
ENSORLG00000003866	PIEZO2	1.17484	5.26244	7.81215e-22
ENSORLG00000008854	zgc:64106	1.85771	5.25823	3.92157e-25
ENSORLG00000005617	UNC5C	1.24372	5.09733	1.07813e-20
ENSORLG00000011969	rag1	9.83561	5.01633	1.61626e-24
ENSORLG00000009989	entpd1	1.14532	4.98906	4.56882e-22
ENSORLG00000017329	ENSORLG00000017329	1.60385	4.93772	4.07341e-22
ENSORLG00000012587	RNF220	44.5849	4.86484	1.86123e-22
ENSORLG00000002553	ENSORLG00000002553	1.14729	4.80195	3.21731e-20
ENSORLG00000015758	CDH13	1.82819	4.72253	4.63583e-18
ENSORLG00000005315	GRB10	2.19815	4.70627	2.5185e-19
ENSORLG00000029263	fam174b	1.67272	4.69334	2.67494e-19
ENSORLG00000011866	CDH4	13.2047	4.66123	2.78589e-18
ENSORLG00000000073	ENSORLG00000000073	1.11187	4.63496	2.24682e-18
ENSORLG00000001304	scarb1	6.10839	4.44981	2.89779e-17
ENSORLG00000010588	MAGI1	5.20315	4.31459	6.72066e-16
ENSORLG00000022602	ENSORLG00000022602	1.32047	4.29157	2.20633e-14
ENSORLG00000014296	cacna1c	1.31653	4.2826	1.75109e-14
ENSORLG00000000644	dntt	2.39298	4.23749	9.17949e-14
ENSORLG00000030538	lin7a	1.56252	4.23549	8.32201e-15
ENSORLG00000004535	pcdh17	1.37557	4.2184	8.69474e-14
ENSORLG00000011940	si:dkey-26c10.5	1.86558	4.14476	9.71278e-14
ENSORLG00000000940	JADE2	11.7524	3.83904	1.41923e-11
ENSORLG00000030332	PEAK1	1.43264	3.81909	4.02909e-11
ENSORLG00000012580	rnf220a	5.25235	3.8106	2.88566e-11
ENSORLG00000013940	ENSORLG00000013940	10.4378	3.79221	5.32508e-11
ENSORLG00000004135	RBPMS	1.3244	3.75068	1.46664e-10
ENSORLG00000002389	ATG2A	1.34999	3.71069	2.0596e-10
ENSORLG00000023091	SETBP1	1.33031	3.68648	2.84882e-10
ENSORLG00000001316	ero1b	1.71995	3.67754	2.50611e-10
ENSORLG00000016941	thraa	2.72162	3.67544	4.50914e-10
ENSORLG00000025983	adora2aa	1.14532	3.65947	1.17199e-09
ENSORLG00000016949	ZNF521	3.65244	3.63236	9.30881e-10
ENSORLG00000015810	klhl24a	1.48971	3.6315	8.00879e-10
ENSORLG00000015556	znf703	2.8456	3.55567	3.53171e-09
ENSORLG00000009630	ZNF512B	1.12958	3.54148	4.07994e-09
ENSORLG00000008128	rnf111	2.35952	3.45961	1.5053e-08
ENSORLG00000009778	crk	1.00757	3.45835	1.5053e-08
ENSORLG00000023578	ENSORLG00000023578	1.29488	3.45176	7.61631e-08
ENSORLG00000029480	chst6	2.80624	3.39352	4.0338e-08
ENSORLG00000027972	ENSORLG00000027972	1.36179	3.33643	7.1672e-08
ENSORLG00000005757	slc25a33	3.03845	3.32854	1.19351e-07
ENSORLG00000014732	igf1rb	2.33	3.3039	1.5002e-07
ENSORLG00000008836	cdk7	1.98365	3.27628	4.37888e-07
ENSORLG00000003125	mob1bb	1.37557	3.25861	1.57613e-07
ENSORLG00000002342	EBF1	12.3644	3.2431	3.58036e-07
ENSORLG00000005769	ENSORLG00000005769	2.83772	3.24257	3.86479e-07
ENSORLG00000009412	ENSORLG00000009412	0.584469	3.20705	1.3505e-06
ENSORLG00000001089	inka1a	1.11187	3.20174	5.74586e-07
ENSORLG00000013441	KHDRBS3	1.19846	3.19026	6.69611e-07
ENSORLG00000015828	ENSORLG00000015828	5.72662	3.16315	9.83583e-07
ENSORLG00000008508	TCF12	1.57433	3.1462	6.59154e-07
ENSORLG00000025481	fam107b	3.3848	3.12309	1.52964e-06
ENSORLG00000014086	cadm4	2.82789	3.12241	2.50013e-06
ENSORLG00000002089	ENSORLG00000002089	1.41296	3.09548	3.09295e-06
ENSORLG00000009203	ENSORLG00000009203	1.44248	3.07655	1.6132e-06
ENSORLG00000025663	PAPLN	2.82789	3.07598	3.0583e-06
ENSORLG00000013806	gfi1ab	4.20936	3.062	4.23717e-06
ENSORLG00000012920	atosa	1.25159	3.05489	2.25866e-06
ENSORLG00000009003	ADAMTS14	1.31653	3.05198	3.67021e-06
ENSORLG00000021867	ENSORLG00000021867	1.86558	3.04546	6.0913e-06
ENSORLG00000024987	ENSORLG00000024987	8.37739	3.00005	5.86542e-06
ENSORLG00000002625	SRPK2	1.35983	2.98272	5.44082e-06
ENSORLG00000016573	myb	3.3238	2.88486	2.6614e-05
ENSORLG00000023228	mpzl1l	1.46216	2.85407	2.05982e-05
ENSORLG00000007606	ENSORLG00000007606	1.23978	2.84301	2.80121e-05
ENSORLG00000010308	ENSORLG00000010308	9.22162	2.80648	5.18287e-05
ENSORLG00000003282	trrap	2.11944	2.77672	8.61416e-05
ENSORLG00000019824	trappc6b	1.04496	2.65863	0.000157924
ENSORLG00000007139	ENSORLG00000007139	7.83228	2.65407	0.000234878
ENSORLG00000012366	stom	1.05874	2.62958	0.00019901
ENSORLG00000007874	zfhx3b	1.59597	2.61861	0.000201734
ENSORLG00000009218	timp3	1.33818	2.60802	0.000221043
ENSORLG00000020213	ENSORLG00000020213	1.61565	2.59068	0.000266094
ENSORLG00000015180	STAT4	1.2142	2.54764	0.000398944
ENSORLG00000015287	adgrg1	5.98244	2.54708	0.000632388
ENSORLG00000027163	ENSORLG00000027163	3.434	2.53842	0.000688298
ENSORLG00000027595	dusp22a	1.50939	2.53654	0.000429814
ENSORLG00000023833	tp53inp1	1.43854	2.51831	0.000498349
ENSORLG00000002738	GAB2	6.67515	2.51761	0.00082002
ENSORLG00000008539	ADK	1.36376	2.51555	0.000532452
ENSORLG00000004256	emp1	2.39495	2.50689	0.00116721
ENSORLG00000015959	ppt2a.2	3.09946	2.49342	0.00105918
ENSORLG00000010911	upf3a	1.00363	2.49206	0.000636189
ENSORLG00000026110	f11r.1	2.56025	2.48466	0.00107791
ENSORLG00000022010	b4galt1l	1.40312	2.46716	0.000710995
ENSORLG00000020488	tgfbi	1.57039	2.45406	0.000807706
ENSORLG00000018073	lamtor3	2.49137	2.43943	0.00158424
ENSORLG00000022405	znf395a	1.87935	2.41906	0.00191736
ENSORLG00000003303	septin9b	5.39601	2.41595	0.00180171
ENSORLG00000009745	SHC1	1.01151	2.413	0.00116058
ENSORLG00000012373	ldb1b	1.4287	2.37524	0.00144036
ENSORLG00000018106	ADARB1	1.19846	2.37096	0.0016202
ENSORLG00000000372	scarb2a	1.78096	2.36652	0.00286071
ENSORLG00000015227	ENSORLG00000015227	1.21026	2.34407	0.00186472
ENSORLG00000028968	ENSORLG00000028968	4.94536	2.33266	0.00341178
ENSORLG00000002785	ENSORLG00000002785	2.44414	2.32993	0.00382417
ENSORLG00000000098	zeb2b	2.13518	2.3274	0.00389314
ENSORLG00000003528	PRKCE	2.15683	2.3177	0.00430098
ENSORLG00000017864	ENSORLG00000017864	1.1099	2.30907	0.00250528
ENSORLG00000005783	ENSORLG00000005783	3.09552	2.28816	0.00480041
ENSORLG00000007715	ENSORLG00000007715	8.67454	2.21397	0.00785785
ENSORLG00000019012	slc27a6	1.02331	2.20965	0.00520938
ENSORLG00000028359	CD3D	1.94036	2.20844	0.0108194
ENSORLG00000009401	psmd2	1.33031	2.18995	0.0054457
ENSORLG00000016532	igf2bp2a	1.35786	2.1654	0.00642787
ENSORLG00000002472	ENSORLG00000002472	2.11944	2.14773	0.0131029
ENSORLG00000008489	mef2aa	1.09809	2.12731	0.00861504
ENSORLG00000027033	ENSORLG00000027033	3.66031	2.09537	0.0176824
ENSORLG00000003789	KDM6B	1.44248	2.07599	0.011254
ENSORLG00000009078	pald1a	1.27324	2.07354	0.0120827
ENSORLG00000028850	ENSORLG00000028850	9.44006	2.06286	0.0204743
ENSORLG00000009570	ENSORLG00000009570	2.29852	2.05706	0.0219478
ENSORLG00000003052	ENSORLG00000003052	1.3736	2.04339	0.0136355
ENSORLG00000012337	med13a	2.14502	2.02903	0.0255086
ENSORLG00000005056	sqor	1.27717	1.99798	0.017634
ENSORLG00000005967	ENSORLG00000005967	1.30669	1.99336	0.0182822
ENSORLG00000014202	cited4b	2.23554	1.92676	0.0432004
ENSORLG00000030080	gadd45ga	7.15532	1.92357	0.0440206
ENSORLG00000000976	tcf7	1.6924	1.90214	0.0291161
ENSORLG00000013094	jarid2b	1.14729	1.86875	0.0352214
ENSORLG00000010012	ENSORLG00000010012	0.936725	1.86159	0.0380286
ENSORLG00000001820	ENSORLG00000001820	1.75144	1.85753	0.0357047
ENSORLG00000014107	GARRE1	1.28898	1.82256	0.0426354
ENSORLG00000016558	ctdsp2	0.824554	1.81847	0.0444414

[truncated: 10 more sheets: rag1_low B (1), rag1_low B (2), mpeg1+ B (1), mpeg1+ B (2), mpeg1+ B (3), mpeg1+ B (4), mpeg1+ B (5), mpeg1+ B (6), mpeg1+ B (7), mpeg1+ B (8)]
