# Supplementary material for: Single-cell transcriptome analysis of medaka lymphocytes reveals absence of fully mature T cells in the thymus and the T-lineage commitment in the kidney
Source: Front Immunol. 2025 Jan 10;15:1517467. doi: 10.3389/fimmu.2024.1517467 (PMC11759298; doi:10.3389/fimmu.2024.1517467)
Supplement: Supplementary file 1 [file DataSheet1.zip › Table 4.XLSX]

## Sheet: Table S4 title
Table S4 Differentially expressed genes for 2 double-positive (DP) T clusters in thymus.
Genes of p value<0.05 and log2 fold change>2 are listed.

## Sheet: DP T (1)
FeatureID	FeatureName	DP T (1) Average	DP T (1) Log2 Fold Change	DP T (1) P-Value
ENSORLG00000014346	PCLAF	3.64244	7.98619	2.1e-41
ENSORLG00000019266	cdk1	3.75341	7.57004	2.91e-40
ENSORLG00000004407	top2a	2.32349	7.53044	6.13e-38
ENSORLG00000030298	RRM2	6.39715	7.33912	3.81e-41
ENSORLG00000005465	ndc80	1.12719	7.29488	9.56e-33
ENSORLG00000009330	ube2c	4.29072	7.22245	6.74e-37
ENSORLG00000020784	mad2l1	1.51947	6.91803	1.09e-33
ENSORLG00000027099	kpna2	1.939	6.90701	6.17e-27
ENSORLG00000024338	ENSORLG00000024338	1.05321	6.8751	4.73e-30
ENSORLG00000025622	esco2	1.05224	6.87377	2.87e-31
ENSORLG00000009938	cdca8	1.24108	6.84866	1.44e-32
ENSORLG00000009754	cdca5	1.11356	6.69238	3.3e-31
ENSORLG00000002076	kif11	1.45133	6.65924	3.65e-32
ENSORLG00000020079	ccna2	1.00454	6.54387	1.91e-30
ENSORLG00000028145	nsl1	1.15153	6.51831	4.16e-31
ENSORLG00000023899	TMEM235	1.07268	6.41607	3.75e-30
ENSORLG00000012201	aspm	1.94679	6.38228	2.46e-30
ENSORLG00000006146	ENSORLG00000006146	1.63238	6.36931	5.94e-32
ENSORLG00000019964	ncaph2	1.03082	6.3587	4.04e-29
ENSORLG00000010987	ENSORLG00000010987	2.35269	6.35581	2.21e-32
ENSORLG00000018727	ska1	1.5915	6.33274	5.94e-32
ENSORLG00000006878	kifc1	1.43868	6.32469	2.87e-31
ENSORLG00000018848	tpx2	1.28293	6.31151	1.65e-30
ENSORLG00000012777	ENSORLG00000012777	3.11778	6.30244	4.97e-33
ENSORLG00000004522	diaph3	1.47177	6.21998	5.37e-30
ENSORLG00000012303	tk1	1.83777	6.19226	4e-31
ENSORLG00000000697	ENSORLG00000000697	1.5331	6.1533	3.74e-30
ENSORLG00000006173	incenp	2.95717	6.10063	6.02e-33
ENSORLG00000001944	KIF23	1.19435	6.05638	1.73e-29
ENSORLG00000000578	aurkb	2.21545	6.0212	7.4e-32
ENSORLG00000025409	ENSORLG00000025409	2.51525	5.99273	6.63e-32
ENSORLG00000009603	PLK1	1.00941	5.96588	1.8e-26
ENSORLG00000022206	dut	4.06295	5.93432	3.67e-33
ENSORLG00000004556	smc2	2.40428	5.92766	1.69e-31
ENSORLG00000022809	ASF1B	1.2586	5.86887	1.3e-28
ENSORLG00000027198	cenpo	1.60123	5.80096	1.25e-29
ENSORLG00000005653	prc1a	1.79689	5.79725	6.56e-29
ENSORLG00000026617	cks1b	1.62849	5.73783	2.36e-29
ENSORLG00000004358	mki67	4.56327	5.52992	1.65e-30
ENSORLG00000003444	dlgap5	1.2878	5.4869	1.1e-26
ENSORLG00000011120	ENSORLG00000011120	1.20117	5.47962	1.04e-25
ENSORLG00000027006	cdca3	1.2002	5.47845	4.09e-21
ENSORLG00000015391	spc24	2.25438	5.38736	1.73e-28
ENSORLG00000002937	pcna	6.73881	5.36581	4.46e-29
ENSORLG00000005053	cep55l	1.16418	5.34142	1.52e-25
ENSORLG00000007875	hmmr	1.33939	5.2956	6.69e-26
ENSORLG00000016447	cdc20	1.17781	5.18827	2.54e-22
ENSORLG00000024499	ENSORLG00000024499	1.3501	5.03144	2.23e-25
ENSORLG00000022610	ENSORLG00000022610	5.51331	5.01422	7.15e-27
ENSORLG00000024877	ENSORLG00000024877	1.44938	5.01345	2.13e-24
ENSORLG00000016464	tuba1c	1.78813	5.00594	1.55e-25
ENSORLG00000028544	banf1	2.7917	4.93012	1.85e-26
ENSORLG00000003028	ENSORLG00000003028	1.45328	4.90629	4.25e-23
ENSORLG00000018301	ENSORLG00000018301	1.32187	4.8241	9.23e-23
ENSORLG00000024611	ENSORLG00000024611	7.93414	4.77823	9.42e-26
ENSORLG00000029145	rpa3	1.31798	4.7654	9.24e-22
ENSORLG00000029808	nusap1	2.43641	4.67831	3.3e-24
ENSORLG00000000176	ENSORLG00000000176	4.40948	4.57532	2.66e-23
ENSORLG00000015193	chaf1a	1.04056	4.53575	7.39e-21
ENSORLG00000029258	ENSORLG00000029258	2.6525	4.48439	1.09e-22
ENSORLG00000000680	ENSORLG00000000680	1.77255	4.45567	6.87e-22
ENSORLG00000020827	dek	1.63044	4.36759	7.67e-22
ENSORLG00000006230	ATAD2	1.00746	4.32566	3.48e-20
ENSORLG00000027210	ENSORLG00000027210	10.6519	4.32461	6.9e-23
ENSORLG00000028221	ENSORLG00000028221	8.76444	4.2193	2.01e-21
ENSORLG00000016442	ENSORLG00000016442	14.4705	4.1914	1.52e-22
ENSORLG00000024887	ENSORLG00000024887	1.73751	4.19081	7.94e-20
ENSORLG00000002858	ENSORLG00000002858	8.52986	4.15289	4.87e-22
ENSORLG00000000159	ENSORLG00000000159	2.1074	4.0885	2.65e-19
ENSORLG00000024062	lbr	1.50389	3.98262	3.53e-19
ENSORLG00000009972	ENSORLG00000009972	2.69825	3.77208	1.38e-18
ENSORLG00000018492	hmgb2a	20.964	3.71639	6.44e-19
ENSORLG00000011785	ENSORLG00000011785	1.683	3.62484	1.72e-16
ENSORLG00000026522	ENSORLG00000026522	17.2339	3.58431	6.64e-18
ENSORLG00000022841	H2AZ1	2.51038	3.43814	2.6e-16
ENSORLG00000029462	cbx3a	1.69955	3.31702	2.55e-15
ENSORLG00000002041	dtymk	1.0133	3.30846	1.75e-14
ENSORLG00000000046	ENSORLG00000000046	2.87735	3.24525	6.83e-15
ENSORLG00000029370	ENSORLG00000029370	3.63368	3.20793	1.13e-14
ENSORLG00000017176	rbbp4	1.75211	3.20287	2.22e-14
ENSORLG00000019442	rbb4l	1.41726	3.16556	4.3e-14
ENSORLG00000012859	ahcy	1.59539	3.12327	5.71e-14
ENSORLG00000023199	cbx5	2.47242	3.06107	9.09e-14
ENSORLG00000027222	calm2a	3.25308	3.02872	9.01e-14
ENSORLG00000012276	nucks1a	3.86632	3.01694	1.19e-13
ENSORLG00000002547	rangap1b	1.06489	2.98411	1.07e-12
ENSORLG00000022990	ENSORLG00000022990	73.3764	2.97359	8.91e-14
ENSORLG00000026096	tfam	1.04737	2.96019	1.28e-12
ENSORLG00000024700	h2az2b	10.7833	2.9352	2.32e-13
ENSORLG00000006139	kif22	1.0279	2.84004	1e-11
ENSORLG00000016609	amdhd1	2.15315	2.81861	4.16e-12
ENSORLG00000012236	ptges3b	1.01817	2.7907	1.9e-11
ENSORLG00000022366	ENSORLG00000022366	1.5915	2.7698	1.26e-11
ENSORLG00000006710	uhrf1	1.20993	2.76763	2.89e-11
ENSORLG00000017181	prmt1	1.96042	2.64983	4.36e-11
ENSORLG00000021996	ranbp1	2.29916	2.49607	4.14e-10
ENSORLG00000021843	stmn1a	1.37443	2.40085	9.27e-09
ENSORLG00000000527	mcm7	1.15639	2.28735	3.43e-08
ENSORLG00000007575	ENSORLG00000007575	2.11519	2.27161	1.79e-08
ENSORLG00000001486	PSMA4	1.19435	2.24902	2.03e-08
ENSORLG00000020675	ankrd10a	1.21869	2.21756	3.48e-08
ENSORLG00000026044	ENSORLG00000026044	4.9137	2.21587	1.45e-08
ENSORLG00000012516	snrpd1	1.91369	2.16925	4.3e-08
ENSORLG00000028176	ptmab	37.2976	2.09907	5.08e-08
ENSORLG00000006182	ENSORLG00000006182	1.72972	2.07936	1.77e-07
ENSORLG00000001513	ENSORLG00000001513	3.05841	2.07236	1.84e-07
ENSORLG00000018531	mibp	1.25471	2.05705	1.8e-06
ENSORLG00000009748	psmb2	1.65477	2.0346	3.16e-07
ENSORLG00000017056	CBX1	1.64114	2.01628	4.13e-07

## Sheet: DP T (2)
FeatureID	FeatureName	DP T (2) Average	DP T (2) Log2 Fold Change	DP T (2) P-Value
ENSORLG00000009786	ENSORLG00000009786	5.68581	12.5113	0.00103664
ENSORLG00000003046	ENSORLG00000003046	81.106	10.8534	2.94e-41
ENSORLG00000005210	Gb-alpha1	1.75266	10.8145	4.38e-05
ENSORLG00000005297	Gb-alpha1	7.76204	10.6383	2.25e-09
ENSORLG00000025271	ENSORLG00000025271	2.66584	10.4191	1.41e-06
ENSORLG00000025325	ENSORLG00000025325	1.2727	10.3534	3.14e-22
ENSORLG00000026120	hbbe2	109.024	10.1721	7.83e-39
ENSORLG00000016512	tfa	1.07137	10.1054	0.00439846
ENSORLG00000023768	ENSORLG00000023768	2.12656	10.0932	5.62e-24
ENSORLG00000027445	ENSORLG00000027445	48.1901	10.0707	2.07e-31
ENSORLG00000017221	ENSORLG00000017221	4.25492	9.77131	4.73e-30
ENSORLG00000027969	si:ch211-103n10.5	5.02969	9.74952	2.83e-28
ENSORLG00000024993	apoa2	1.85692	9.31285	0.00646393
ENSORLG00000015744	apoa1b	2.92829	9.23252	0.00753533
ENSORLG00000024778	cahz	2.16072	9.11621	6.55e-28
ENSORLG00000004138	NTNG2	1.00306	6.55106	4.99e-35
ENSORLG00000008572	arrdc2	1.48122	5.48458	2.81e-41
ENSORLG00000011155	si:ch211-184m13.4	1.29607	5.02209	1.16e-30
ENSORLG00000010408	GABRA3	1.00306	4.92303	1.2e-31
ENSORLG00000030037	yjefn3	1.38236	4.85779	9.98e-33
ENSORLG00000023334	ENSORLG00000023334	1.14507	4.34322	1.37e-29
ENSORLG00000027812	CCR9	5.098	4.235	1.14e-33
ENSORLG00000030091	ENSORLG00000030091	3.83968	4.13781	1.2e-31
ENSORLG00000028286	TBC1D9	1.67177	3.83954	4.23e-26
ENSORLG00000026050	MXD1	1.33382	3.7628	5.91e-25
ENSORLG00000023840	ENSORLG00000023840	1.89467	3.67889	1.46e-21
ENSORLG00000008500	ENSORLG00000008500	4.62702	3.6519	8.61e-27
ENSORLG00000006425	ENSORLG00000006425	1.40572	3.56592	2.66e-21
ENSORLG00000012768	ENSORLG00000012768	2.18229	3.54557	3.1e-24
ENSORLG00000013484	sesn1	3.90259	3.4529	7.69e-24
ENSORLG00000011357	pde10a	1.66997	3.40503	7.9e-20
ENSORLG00000008428	prkar1b	1.54414	3.25694	1.7e-19
ENSORLG00000014723	ppdpfa	1.39674	3.19279	1.09e-18
ENSORLG00000022209	ENSORLG00000022209	2.6191	3.10816	4.07e-19
ENSORLG00000025128	egr1	1.22956	2.95502	4.56e-11
ENSORLG00000027441	ENSORLG00000027441	1.75266	2.89566	1.42e-14
ENSORLG00000027209	ENSORLG00000027209	1.10912	2.86063	7.55e-16
ENSORLG00000029614	btg1	15.853	2.8508	2.76e-18
ENSORLG00000008214	cited4a	1.77603	2.82239	4.6e-16
ENSORLG00000012651	zswim5	8.63927	2.74948	6.83e-17
ENSORLG00000021867	ENSORLG00000021867	2.80426	2.69438	8.27e-15
ENSORLG00000012758	bcl2l10	1.78322	2.68969	3.84e-15
ENSORLG00000026256	ENSORLG00000026256	2.06724	2.67308	7.09e-12
ENSORLG00000005202	ENSORLG00000005202	2.62809	2.66379	4.18e-15
ENSORLG00000017694	map3k5	1.41831	2.64531	1.27e-13
ENSORLG00000029669	ENSORLG00000029669	1.35359	2.61566	1.1e-13
ENSORLG00000010885	txnipa	2.38901	2.59922	3.01e-14
ENSORLG00000007542	klf13	2.34587	2.56584	6.33e-14
ENSORLG00000020731	ZNF516	1.49381	2.52353	5.72e-13
ENSORLG00000006439	MXD4	2.33149	2.51162	1.31e-13
ENSORLG00000008973	ENSORLG00000008973	1.04441	2.4837	2.46e-12
ENSORLG00000012556	st6gal2a	2.23082	2.42415	1e-12
ENSORLG00000008514	ENSORLG00000008514	13.8973	2.41509	1.92e-13
ENSORLG00000015279	nr4a1	2.71618	2.40711	7.18e-11
ENSORLG00000001529	mfge8b	1.79041	2.40645	2.58e-12
ENSORLG00000007773	itk	1.92883	2.3676	3.62e-12
ENSORLG00000009078	pald1a	2.34587	2.34598	6.15e-12
ENSORLG00000001410	ENSORLG00000001410	2.02769	2.34514	1.61e-11
ENSORLG00000009367	ENSORLG00000009367	1.22596	2.33953	2.57e-11
ENSORLG00000010162	STRBP	3.06131	2.33773	6.15e-12
ENSORLG00000003829	ptger4b	1.32843	2.32771	3.19e-11
ENSORLG00000016646	FYCO1	1.48122	2.29591	3.38e-11
ENSORLG00000026573	ssh2b	1.40393	2.28049	1.1e-10
ENSORLG00000009885	csrnp1b	1.30326	2.27909	5.5e-11
ENSORLG00000007557	ENSORLG00000007557	1.69873	2.26566	2.14e-10
ENSORLG00000004147	stk17al	2.3225	2.26319	4.64e-11
ENSORLG00000012270	TMC8	1.31584	2.26191	6.17e-11
ENSORLG00000029587	ENSORLG00000029587	1.04261	2.23963	1.91e-10
ENSORLG00000009171	ddit4	1.1954	2.22425	1.59e-09
ENSORLG00000022388	ENSORLG00000022388	1.00486	2.21217	2.96e-10
ENSORLG00000012776	ENSORLG00000012776	4.32143	2.20572	3.87e-11
ENSORLG00000000685	midn	2.67843	2.17082	1.81e-10
ENSORLG00000016085	hipk2	1.048	2.16072	1.38e-09
ENSORLG00000001401	ENSORLG00000001401	1.04081	2.15681	1.72e-09
ENSORLG00000014932	nt5e	3.48555	2.12967	2.18e-10
ENSORLG00000005376	rsl24d1	3.51611	2.092	4.28e-10
ENSORLG00000028899	ENSORLG00000028899	3.18175	2.07237	1.23e-09
ENSORLG00000017460	CERS1	1.81737	2.05621	2.98e-09
ENSORLG00000001083	ENSORLG00000001083	2.11937	2.02496	3.08e-09
