# Supplementary material for: Single-cell transcriptome analysis of medaka lymphocytes reveals absence of fully mature T cells in the thymus and the T-lineage commitment in the kidney
Source: Front Immunol. 2025 Jan 10;15:1517467. doi: 10.3389/fimmu.2024.1517467 (PMC11759298; doi:10.3389/fimmu.2024.1517467)
Supplement: Supplementary file 1 [file DataSheet1.zip › Table 3.XLSX]

## Sheet: Table S3 title 
Table S3 Differentially expressed genes for 10 clusters of wild type T/NK-lineage cells in thymus.
Genes of p value<0.05 are listed.

## Sheet: ETP
FeatureID	FeatureName	ETP Average	ETP Log2 Fold Change	ETP P-Value
ENSORLG00000007719	gria1a	3.07252	4.47793	7.28483e-33
ENSORLG00000001882	ENSORLG00000001882	1.0126	3.51499	1.44804e-20
ENSORLG00000016507	olfml2a	2.05124	3.44688	1.44804e-20
ENSORLG00000016268	tnr	1.26297	3.26817	9.9826e-17
ENSORLG00000004386	ENSORLG00000004386	1.8678	3.17707	6.00002e-17
ENSORLG00000006981	pvrl2l	1.64471	3.16858	2.34743e-13
ENSORLG00000008842	ERC2	1.44144	2.92774	4.17235e-14
ENSORLG00000015398	ENSORLG00000015398	3.10598	2.69213	1.02503e-12
ENSORLG00000029804	ENSORLG00000029804	19.2643	2.62441	2.8892e-12
ENSORLG00000016025	ENSORLG00000016025	32.526	2.48611	5.94719e-11
ENSORLG00000023523	ENSORLG00000023523	2.6003	2.46985	1.40401e-10
ENSORLG00000009978	smoc1	1.0659	2.44252	5.01551e-10
ENSORLG00000003366	actr8	1.81451	2.42457	5.28642e-10
ENSORLG00000011553	unc5b	6.41523	2.35802	2.17824e-09
ENSORLG00000025310	htra1a	1.34725	2.34434	2.82099e-09
ENSORLG00000022599	ENSORLG00000022599	2.91511	2.15218	8.55518e-08
ENSORLG00000028225	ENSORLG00000028225	1.01632	2.13317	9.65577e-08
ENSORLG00000000644	dntt	40.4038	2.12457	8.55518e-08
ENSORLG00000023140	ubl3a	1.90127	2.10338	1.98733e-07
ENSORLG00000026568	ENSORLG00000026568	2.31523	2.06267	3.54156e-07
ENSORLG00000012154	rbm38	1.02004	2.03911	4.54156e-07
ENSORLG00000011969	rag1	39.8956	2.03017	4.38109e-07
ENSORLG00000004743	PITPNM3	1.32618	2.02728	1.06267e-06
ENSORLG00000023833	tp53inp1	1.86285	2.0243	6.90479e-07
ENSORLG00000022962	ENSORLG00000022962	1.40674	2.00569	1.06267e-06
ENSORLG00000027151	ENSORLG00000027151	1.81327	1.99794	1.20846e-06
ENSORLG00000017490	pcmtd1	1.02252	1.97713	1.37525e-06
ENSORLG00000025889	ENSORLG00000025889	1.18364	1.9637	2.48649e-06
ENSORLG00000013837	ENSORLG00000013837	1.23074	1.93189	3.79214e-06
ENSORLG00000009033	ENSORLG00000009033	3.13449	1.89117	5.15419e-06
ENSORLG00000003052	ENSORLG00000003052	2.61269	1.87196	6.26176e-06
ENSORLG00000027425	zbtb18	3.19398	1.84383	1.01913e-05
ENSORLG00000023959	ENSORLG00000023959	2.7639	1.82151	1.40547e-05
ENSORLG00000001529	mfge8b	3.14812	1.81518	1.53482e-05
ENSORLG00000009266	ENSORLG00000009266	1.01756	1.81022	1.46845e-05
ENSORLG00000004665	tp53i11b	5.16342	1.79428	1.89447e-05
ENSORLG00000007590	ablim3	3.25967	1.78811	2.21422e-05
ENSORLG00000004701	ENSORLG00000004701	1.00269	1.74852	4.13993e-05
ENSORLG00000028273	RUBCNL	1.44764	1.7376	5.64989e-05
ENSORLG00000015959	ppt2a.2	5.49558	1.72752	4.83594e-05
ENSORLG00000006833	cers5	3.11838	1.72237	6.04119e-05
ENSORLG00000007640	h1-0	16.188	1.71678	5.71813e-05
ENSORLG00000016023	ERBB4	1.3113	1.71356	0.000139333
ENSORLG00000011979	rag2	0.822974	1.71292	7.08377e-05
ENSORLG00000008992	cbx4	2.63252	1.69767	8.24087e-05
ENSORLG00000022273	ENSORLG00000022273	15.1581	1.69599	7.37679e-05
ENSORLG00000023206	ENSORLG00000023206	0.813058	1.6925	0.00011029
ENSORLG00000004090	cdk6	11.9641	1.68918	7.93962e-05
ENSORLG00000026028	phactr4b	3.34767	1.68766	8.93211e-05
ENSORLG00000022328	COX14	4.37886	1.66391	0.000122138
ENSORLG00000007606	ENSORLG00000007606	12.5181	1.65789	0.000122138
ENSORLG00000008489	mef2aa	7.07832	1.65129	0.000134414
ENSORLG00000015062	TCF4	18.4872	1.63374	0.000161146
ENSORLG00000029587	ENSORLG00000029587	1.54803	1.63135	0.000218444
ENSORLG00000007120	ENSORLG00000007120	75.2798	1.62096	0.00018781
ENSORLG00000023228	mpzl1l	12.9061	1.59996	0.000246293
ENSORLG00000017122	gata3	14.728	1.56412	0.000374511
ENSORLG00000015580	mt2	4.74821	1.55168	0.00118278
ENSORLG00000009542	gse1b	5.2886	1.52784	0.000618215
ENSORLG00000009570	ENSORLG00000009570	1.84178	1.52224	0.000780238
ENSORLG00000019666	ENSORLG00000019666	1.22083	1.51504	0.00105994
ENSORLG00000022906	ENSORLG00000022906	13.9558	1.51428	0.000700814
ENSORLG00000022571	ENSORLG00000022571	13.5902	1.4942	0.000902263
ENSORLG00000025244	ENSORLG00000025244	41.021	1.49263	0.000912346
ENSORLG00000004296	zeb1b	1.30635	1.49015	0.00119483
ENSORLG00000027129	PATZ1	1.72403	1.47023	0.00131564
ENSORLG00000015287	adgrg1	10.3033	1.46472	0.0012135
ENSORLG00000000916	MAPK8IP1	1.5406	1.43911	0.00196945
ENSORLG00000013685	ddx17	1.24809	1.42333	0.00223212
ENSORLG00000029669	ENSORLG00000029669	1.71164	1.4197	0.00246025
ENSORLG00000030424	si:ch211-260e23.9	1.88515	1.39963	0.00266946
ENSORLG00000005580	CBFA2T3	3.32784	1.39479	0.00294818
ENSORLG00000000626	ENSORLG00000000626	3.07376	1.38989	0.00276726
ENSORLG00000014871	MAN1C1	9.30059	1.37154	0.00338681
ENSORLG00000029614	btg1	20.8991	1.36793	0.00334734
ENSORLG00000001982	FLNA	2.08222	1.35068	0.00461486
ENSORLG00000025378	zbtb20	1.5691	1.3457	0.0047153
ENSORLG00000026867	zfpm1	4.3045	1.34482	0.00474552
ENSORLG00000014698	cadm1a	3.87318	1.34252	0.0047666
ENSORLG00000011071	ULK1	1.34973	1.33395	0.00542656
ENSORLG00000004619	kdm4c	0.924606	1.33038	0.0043145
ENSORLG00000004813	akt3a	5.8265	1.31245	0.00585549
ENSORLG00000007611	cbl	2.0909	1.31206	0.00629716
ENSORLG00000001737	ENSORLG00000001737	6.1723	1.3109	0.00702913
ENSORLG00000015493	ZNF536	3.28694	1.30313	0.00682315
ENSORLG00000006805	ENSORLG00000006805	1.45756	1.30143	0.00707664
ENSORLG00000025534	znrf2a	5.86988	1.30015	0.00649088
ENSORLG00000015390	dgkaa	5.13243	1.27381	0.00845602
ENSORLG00000027887	ENSORLG00000027887	1.38071	1.27289	0.0094932
ENSORLG00000006853	ENSORLG00000006853	0.580048	1.25739	0.0166118
ENSORLG00000009099	zap70	10.0418	1.25133	0.00981102
ENSORLG00000008133	ENSORLG00000008133	1.11796	1.23874	0.0130837
ENSORLG00000009630	ZNF512B	1.05722	1.23241	0.00988212
ENSORLG00000026407	skap1	2.20492	1.2278	0.013377
ENSORLG00000016646	FYCO1	1.58769	1.22218	0.0144679
ENSORLG00000020889	PRKCB	15.7195	1.21789	0.0133221
ENSORLG00000012339	lratd2a	2.63128	1.21682	0.0151402
ENSORLG00000024026	ENSORLG00000024026	4.9775	1.20927	0.0146902
ENSORLG00000013936	ENSORLG00000013936	1.42037	1.20014	0.0167153
ENSORLG00000014144	tefb	2.90644	1.19875	0.0158298
ENSORLG00000005001	sox4b	5.61828	1.19607	0.0159168
ENSORLG00000010826	BCL11B	11.7831	1.19073	0.0164752
ENSORLG00000014109	abca1a	1.98431	1.18849	0.0182577
ENSORLG00000018538	ei24	1.75378	1.18643	0.0183721
ENSORLG00000017142	ENSORLG00000017142	1.0721	1.181	0.0148233
ENSORLG00000012337	med13a	3.1977	1.17977	0.0192744
ENSORLG00000008177	pacs1a	2.75523	1.16632	0.0209712
ENSORLG00000018076	gjc4b	2.5185	1.16488	0.0214856
ENSORLG00000007357	ENSORLG00000007357	4.14709	1.16206	0.0211384
ENSORLG00000013152	rrm2b	8.8606	1.1521	0.0223912
ENSORLG00000007773	itk	2.02521	1.1383	0.0269493
ENSORLG00000028413	cnpy3	1.35344	1.12937	0.0293816
ENSORLG00000011915	ypel3	2.32143	1.12855	0.0277877
ENSORLG00000010092	PCDH1	0.658131	1.12549	0.0402634
ENSORLG00000009171	ddit4	3.77403	1.12067	0.0307415
ENSORLG00000001247	ENSORLG00000001247	1.80583	1.11794	0.0306445
ENSORLG00000022012	ENSORLG00000022012	6.15247	1.11574	0.0306705
ENSORLG00000012542	jupa	1.46623	1.10928	0.033419
ENSORLG00000029829	ENSORLG00000029829	1.2766	1.10743	0.034917
ENSORLG00000016602	nfixb	6.53049	1.09878	0.0347879
ENSORLG00000008572	arrdc2	1.54679	1.09339	0.0393772
ENSORLG00000009609	rab18b	0.870071	1.09235	0.0297359
ENSORLG00000017687	nfkbiab	1.60009	1.08746	0.039209
ENSORLG00000013097	ube2q1	0.811819	1.07702	0.0335189
ENSORLG00000012490	gli3	1.24314	1.07292	0.0470843
ENSORLG00000010284	FCHSD2	1.21587	1.07151	0.0454581
ENSORLG00000005376	rsl24d1	6.72136	1.06983	0.0412489
ENSORLG00000023309	TIPARP	1.07829	1.0671	0.0342639
ENSORLG00000017515	runx3	20.319	1.06605	0.0421325
ENSORLG00000015131	rabep1	1.03739	1.05693	0.0367124
ENSORLG00000000681	ENSORLG00000000681	0.696553	1.04708	0.0423414

## Sheet: DN T
FeatureID	FeatureName	DN T Average	DN T Log2 Fold Change	DN T P-Value
ENSORLG00000014510	ENSORLG00000014510	1.71067	1.79231	9.2969e-05
ENSORLG00000022962	ENSORLG00000022962	1.1123	1.51278	0.00181593
ENSORLG00000028225	ENSORLG00000028225	0.754996	1.49985	0.00159111
ENSORLG00000023523	ENSORLG00000023523	1.67763	1.49446	0.00209119
ENSORLG00000014513	ENSORLG00000014513	0.812508	1.45714	0.00367236
ENSORLG00000025310	htra1a	0.894493	1.45188	0.00258315
ENSORLG00000007640	h1-0	13.8885	1.40937	0.00429285
ENSORLG00000012339	lratd2a	2.83277	1.36339	0.00802948
ENSORLG00000012154	rbm38	0.730523	1.34568	0.00778163
ENSORLG00000022328	COX14	3.63304	1.29408	0.014567
ENSORLG00000025244	ENSORLG00000025244	36.8382	1.28481	0.0148006
ENSORLG00000000644	dntt	26.5056	1.24686	0.0220147
ENSORLG00000022571	ENSORLG00000022571	11.9111	1.23936	0.0228143
ENSORLG00000015580	mt2	3.99524	1.2158	0.0476405
ENSORLG00000022273	ENSORLG00000022273	11.8548	1.20982	0.0296309

## Sheet: cycling T (1) 
FeatureID	FeatureName	cycling T (1) Average	cycling T (1) Log2 Fold Change	cycling T (1) P-Value
ENSORLG00000010548	NASP	3.81716	3.74753	3.36806e-30
ENSORLG00000004856	rpa1	2.30331	3.07232	2.7001e-20
ENSORLG00000011329	mcm6	3.40499	2.89361	6.68774e-18
ENSORLG00000019721	wdhd1	1.09084	2.8651	1.2298e-17
ENSORLG00000003191	mcm2	2.54193	2.8259	2.84637e-17
ENSORLG00000017471	cdca7a	3.74976	2.82246	4.37066e-17
ENSORLG00000000987	hells	2.04532	2.78605	1.16892e-16
ENSORLG00000017467	mcm4	3.05559	2.78186	8.97333e-17
ENSORLG00000012281	prim1	1.20008	2.75878	5.55051e-16
ENSORLG00000002756	gins1	1.20395	2.70801	1.36741e-15
ENSORLG00000006361	fen1	2.14139	2.68842	1.21694e-15
ENSORLG00000010517	mcm5	2.42262	2.66865	2.07496e-15
ENSORLG00000007489	pola1	1.18226	2.66138	4.61874e-15
ENSORLG00000016187	mcm3	2.49622	2.66085	2.83816e-15
ENSORLG00000009515	gins2	1.67422	2.6585	4.68569e-15
ENSORLG00000003216	dnph1	2.01201	2.65846	3.32806e-15
ENSORLG00000029145	rpa3	4.8313	2.65329	2.53711e-15
ENSORLG00000008492	npm3	1.61689	2.64444	4.21572e-15
ENSORLG00000002937	pcna	18.7217	2.62813	3.94778e-15
ENSORLG00000000053	rfc4	1.23107	2.62578	8.88426e-15
ENSORLG00000021596	SNORA74	0.930466	2.61969	1.15954e-14
ENSORLG00000014309	rpa2	2.34979	2.593	1.19417e-14
ENSORLG00000024887	ENSORLG00000024887	4.41526	2.55838	3.69952e-14
ENSORLG00000003709	rfc3	1.14275	2.55	7.98709e-14
ENSORLG00000011191	hirip3	1.2667	2.49685	3.06723e-13
ENSORLG00000014356	ENSORLG00000014356	1.3496	2.49258	7.86628e-13
ENSORLG00000005582	dnmt1	2.23591	2.4641	3.66851e-13
ENSORLG00000000576	ENSORLG00000000576	2.12667	2.42089	7.86628e-13
ENSORLG00000011846	c1qbp	1.36665	2.39363	3.47165e-12
ENSORLG00000006731	ENSORLG00000006731	1.87178	2.39135	2.32325e-12
ENSORLG00000001071	rfc5	1.11098	2.37438	6.00223e-12
ENSORLG00000020815	nansa	2.25683	2.24534	6.17455e-11
ENSORLG00000004742	aldob	1.38137	2.18402	3.94136e-10
ENSORLG00000011063	tyms	1.46349	2.17919	6.81555e-10
ENSORLG00000018805	rfc2	1.37517	2.14321	8.90872e-10
ENSORLG00000020874	hspd1	1.41313	2.12369	1.2933e-09
ENSORLG00000014972	cdk2	1.07379	2.08818	2.90935e-09
ENSORLG00000003405	fbl	2.22506	2.04289	4.79783e-09
ENSORLG00000002549	lig1	2.27077	1.99223	1.3682e-08
ENSORLG00000010179	npm1a	8.02324	1.98233	1.19195e-08
ENSORLG00000005071	dnajc9	1.03273	1.96598	3.11432e-08
ENSORLG00000001398	ruvbl1	1.3651	1.96375	2.48404e-08
ENSORLG00000002322	pold3	1.04978	1.96119	3.95051e-08
ENSORLG00000015193	chaf1a	1.86248	1.9531	4.12394e-08
ENSORLG00000012777	ENSORLG00000012777	4.42068	1.95284	4.71806e-08
ENSORLG00000013691	parp1	1.1164	1.94256	4.64371e-08
ENSORLG00000002877	rsl1d1	1.56188	1.91306	6.78717e-08
ENSORLG00000003028	ENSORLG00000003028	2.56517	1.8839	1.58312e-07
ENSORLG00000003532	ssrp1a	1.33798	1.87943	1.23514e-07
ENSORLG00000009496	ENSORLG00000009496	0.596552	1.85412	6.13039e-05
ENSORLG00000000527	mcm7	2.71935	1.84564	1.95102e-07
ENSORLG00000017359	hat1	1.22409	1.84497	2.67566e-07
ENSORLG00000024008	nolc1	0.897927	1.84002	4.08553e-07
ENSORLG00000002914	impdh2	0.804958	1.83724	4.50634e-07
ENSORLG00000005208	thyn1	1.20163	1.83423	6.6775e-07
ENSORLG00000011602	mybl2b	0.642262	1.81112	7.5215e-07
ENSORLG00000012236	ptges3b	3.87294	1.80757	3.33839e-07
ENSORLG00000006331	ENSORLG00000006331	1.09161	1.80593	6.73267e-07
ENSORLG00000003923	znf367	0.950609	1.80416	7.42035e-07
ENSORLG00000011573	fabp3	3.3833	1.80226	4.52125e-07
ENSORLG00000023340	pthlha	1.61921	1.79642	5.14791e-07
ENSORLG00000020187	pa2g4a	2.1135	1.78133	5.93253e-07
ENSORLG00000021338	ENSORLG00000021338	1.18536	1.76717	1.09559e-06
ENSORLG00000017208	ssb	1.97947	1.75909	1.00124e-06
ENSORLG00000017295	exosc4	1.03273	1.7452	1.44538e-06
ENSORLG00000005055	dhfr	1.08309	1.74186	2.04584e-06
ENSORLG00000007385	ddx54	0.871586	1.7317	2.39758e-06
ENSORLG00000012078	ruvbl2	1.04358	1.73069	1.81681e-06
ENSORLG00000012153	ENSORLG00000012153	1.20318	1.70635	3.28792e-06
ENSORLG00000021530	ENSORLG00000021530	1.14352	1.69147	3.86849e-06
ENSORLG00000007881	pes	1.08929	1.68392	4.31339e-06
ENSORLG00000017176	rbbp4	3.45458	1.67512	3.56807e-06
ENSORLG00000017181	prmt1	5.06217	1.64858	4.91849e-06
ENSORLG00000014052	st13	1.1288	1.62837	9.10038e-06
ENSORLG00000025808	ENSORLG00000025808	1.68739	1.62754	1.04473e-05
ENSORLG00000016758	ssbp1	1.4968	1.62501	8.69635e-06
ENSORLG00000008755	supt16h	1.09781	1.62351	1.0377e-05
ENSORLG00000008090	ddx18	1.90199	1.62268	9.38747e-06
ENSORLG00000002041	dtymk	2.22429	1.6176	9.93824e-06
ENSORLG00000003570	cenps	0.867712	1.61418	1.78193e-05
ENSORLG00000005634	ppan	1.06682	1.60829	1.39484e-05
ENSORLG00000013776	shmt1	1.37982	1.60816	1.29484e-05
ENSORLG00000000046	ENSORLG00000000046	4.32306	1.6017	1.30306e-05
ENSORLG00000007575	ENSORLG00000007575	4.61592	1.59706	1.2585e-05
ENSORLG00000007092	mrpl12	1.48828	1.58533	1.70582e-05
ENSORLG00000029462	cbx3a	3.83188	1.5783	1.59522e-05
ENSORLG00000017077	pole4	1.09704	1.57688	2.15917e-05
ENSORLG00000005910	ftsj3	1.21092	1.5731	2.55626e-05
ENSORLG00000003162	nop58	3.092	1.56071	2.20769e-05
ENSORLG00000013059	ddx27	0.742204	1.56011	3.55149e-05
ENSORLG00000022503	snu13a	6.51481	1.55959	1.99609e-05
ENSORLG00000007055	ncl	6.97036	1.55572	2.07855e-05
ENSORLG00000022366	ENSORLG00000022366	3.92795	1.55185	2.32898e-05
ENSORLG00000011422	g3bp1	1.88108	1.54663	2.78974e-05
ENSORLG00000012859	ahcy	3.68235	1.54107	2.86199e-05
ENSORLG00000018370	tipin	0.992446	1.54014	4.16428e-05
ENSORLG00000007696	pa2g4b	3.90858	1.52983	3.16293e-05
ENSORLG00000021996	ranbp1	5.68739	1.52012	3.55149e-05
ENSORLG00000026096	tfam	2.47375	1.50365	4.9171e-05
ENSORLG00000010637	hspa9	1.06295	1.50223	6.26263e-05
ENSORLG00000019652	wdr36	0.800309	1.49858	7.48492e-05
ENSORLG00000030298	RRM2	7.93414	1.49741	8.06664e-05
ENSORLG00000011074	msh6	1.39996	1.49602	6.6451e-05
ENSORLG00000006298	mat2ab	2.30021	1.49302	5.97449e-05
ENSORLG00000014339	mybbp1a	1.24346	1.4847	8.50698e-05
ENSORLG00000029153	bccip	1.12493	1.4843	7.74484e-05
ENSORLG00000030449	tomm22	1.04978	1.47419	8.92377e-05
ENSORLG00000008684	tktb	2.11582	1.46346	8.88402e-05
ENSORLG00000006318	eif3c	2.9479	1.45514	9.5484e-05
ENSORLG00000000823	gpx1a	1.31164	1.43182	0.000176246
ENSORLG00000030632	nop10	2.5458	1.42939	0.000152047
ENSORLG00000010597	adssl	2.71547	1.41244	0.000169019
ENSORLG00000006710	uhrf1	2.57137	1.4034	0.000207989
ENSORLG00000016030	gnl3	0.876234	1.40083	0.000283133
ENSORLG00000004308	etf1a	1.57118	1.40027	0.000227145
ENSORLG00000018778	psme3	1.38524	1.39811	0.00022792
ENSORLG00000011453	cnbpa	6.83633	1.38958	0.000217976
ENSORLG00000023757	ENSORLG00000023757	0.96533	1.38883	0.000359415
ENSORLG00000002753	phb2b	1.50533	1.38851	0.000253918
ENSORLG00000003850	mif	1.64943	1.38814	0.00025068
ENSORLG00000016475	nup37	0.825101	1.3835	0.000371826
ENSORLG00000013250	isy1	1.18536	1.38138	0.000297074
ENSORLG00000012705	cenpk	0.550842	1.37342	0.000339292
ENSORLG00000029195	nhp2	2.09413	1.37331	0.000308083
ENSORLG00000016609	amdhd1	4.91109	1.3691	0.000299864
ENSORLG00000007700	cct5	3.98993	1.36395	0.00031265
ENSORLG00000002910	eif6	1.24346	1.36267	0.000365648
ENSORLG00000020583	gar1	1.23107	1.35721	0.000407689
ENSORLG00000019795	pbdc1	0.825876	1.35437	0.000490447
ENSORLG00000020581	ENSORLG00000020581	1.15204	1.35283	0.000454372
ENSORLG00000017056	CBX1	4.3618	1.35274	0.000358557
ENSORLG00000019512	pbk	0.590354	1.34198	0.00047448
ENSORLG00000000101	wdr18	1.62309	1.3398	0.000470686
ENSORLG00000014032	nudc	1.31706	1.33931	0.00051463
ENSORLG00000002350	trmt112	1.0614	1.33791	0.000553426
ENSORLG00000009917	hprt1	1.84389	1.33743	0.000490447
ENSORLG00000017513	clic4	0.658531	1.33704	0.000468827
ENSORLG00000022988	thoc6	1.63626	1.333	0.000551471
ENSORLG00000029607	FKBP3	1.08696	1.32842	0.000599223
ENSORLG00000018748	dkc1	2.7821	1.32092	0.000572595
ENSORLG00000012160	nap1l1	2.51869	1.32076	0.000569204
ENSORLG00000018776	gtf2f1	1.00174	1.31845	0.000715366
ENSORLG00000029046	polr2j	1.54251	1.31665	0.000634132
ENSORLG00000009973	ENSORLG00000009973	1.58125	1.31487	0.000641554
ENSORLG00000015965	psma5	1.95545	1.31285	0.000626175
ENSORLG00000027899	cycsb	1.1164	1.30393	0.000868967
ENSORLG00000006230	ATAD2	1.25741	1.29872	0.00100222
ENSORLG00000003548	eif2s2	3.96823	1.29771	0.00072145
ENSORLG00000003944	CDCA7L	0.907999	1.29544	0.00105436
ENSORLG00000003629	BTF3L4	2.16696	1.28928	0.000832355
ENSORLG00000017766	SET	10.7069	1.28186	0.000831288
ENSORLG00000012516	snrpd1	4.62986	1.28133	0.000862056
ENSORLG00000030045	ptges3a	1.45652	1.27562	0.00101938
ENSORLG00000020881	mob4	1.62231	1.2743	0.00104983
ENSORLG00000024499	ENSORLG00000024499	1.8803	1.26808	0.00123521
ENSORLG00000023199	cbx5	4.49428	1.26443	0.00109258
ENSORLG00000001449	eif3d	1.68429	1.25786	0.00125744
ENSORLG00000002671	lmnb2	1.07457	1.25186	0.00155848
ENSORLG00000022809	ASF1B	1.0614	1.25098	0.00195531
ENSORLG00000002191	ENSORLG00000002191	0.854541	1.24878	0.00171269
ENSORLG00000010565	DDX39A	4.11233	1.24825	0.00127333
ENSORLG00000003108	dck	0.877009	1.24465	0.00214484
ENSORLG00000025456	snrpg	3.80244	1.24305	0.00136306
ENSORLG00000028544	banf1	3.39647	1.23994	0.00165816
ENSORLG00000025592	myca	1.01956	1.23488	0.00281231
ENSORLG00000010662	ppm1g	1.01336	1.23235	0.00183254
ENSORLG00000006536	snrpa	1.34031	1.22014	0.00207288
ENSORLG00000023608	ENSORLG00000023608	1.30234	1.21637	0.0021522
ENSORLG00000006669	PRPS2	2.05539	1.21244	0.00207288
ENSORLG00000018582	rpl7l1	1.90354	1.20291	0.00228711
ENSORLG00000008833	nop56	4.48731	1.19917	0.00232731
ENSORLG00000012059	snrpe	5.31396	1.19351	0.00238715
ENSORLG00000010586	snrpd3l	2.93473	1.18934	0.0025537
ENSORLG00000002547	rangap1b	1.31241	1.18888	0.00303739
ENSORLG00000001620	ENSORLG00000001620	2.22351	1.18877	0.00263129
ENSORLG00000019936	kpnb1	1.34263	1.1864	0.00292622
ENSORLG00000017887	ENSORLG00000017887	9.77493	1.17036	0.00315389
ENSORLG00000024774	timm10	0.545419	1.16764	0.00333189
ENSORLG00000018193	ubr7	1.28607	1.16012	0.00416755
ENSORLG00000019517	max	1.00484	1.15036	0.00439884
ENSORLG00000028511	pdap1b	1.87488	1.14993	0.00415068
ENSORLG00000027101	psma8	1.76641	1.14778	0.00419041
ENSORLG00000021862	snrpb	6.91148	1.14377	0.00402273
ENSORLG00000009781	CLSPN	0.773193	1.1435	0.00578594
ENSORLG00000001525	ENSORLG00000001525	1.45652	1.13959	0.00497299
ENSORLG00000010761	slirp	1.03506	1.13563	0.00513046
ENSORLG00000026725	snrpd2	4.9847	1.13342	0.00459674
ENSORLG00000001600	cct3	4.50823	1.13213	0.00460686
ENSORLG00000025839	magoh	3.38098	1.13121	0.00473895
ENSORLG00000029666	ppiab	20.4276	1.12586	0.00478125
ENSORLG00000009334	pin1	1.15204	1.12565	0.00547334
ENSORLG00000021998	smarca5	1.02963	1.10695	0.00689126
ENSORLG00000004888	slc29a1a	0.712763	1.1065	0.00761448
ENSORLG00000000292	SRSF3	3.11447	1.10291	0.00635339
ENSORLG00000022474	ENSORLG00000022474	7.15552	1.09908	0.00632934
ENSORLG00000006211	psma2a	2.34515	1.0968	0.00685436
ENSORLG00000000548	ENSORLG00000000548	1.17451	1.08785	0.00824939
ENSORLG00000009430	ENSORLG00000009430	4.2115	1.0858	0.00736195
ENSORLG00000000084	psmd13	1.40306	1.08404	0.00809607
ENSORLG00000004581	DDX24	0.69417	1.08319	0.00712971
ENSORLG00000005759	actl6a	1.07689	1.07	0.00960058
ENSORLG00000019442	rbb4l	2.1135	1.06781	0.00951136
ENSORLG00000017179	nup107	0.918845	1.06386	0.0105626
ENSORLG00000002139	clic1	2.08638	1.06159	0.00987249
ENSORLG00000016502	eif4bb	1.44954	1.05883	0.0102211
ENSORLG00000013802	PHF20	1.63083	1.05624	0.0104017
ENSORLG00000004426	tubg1	0.840596	1.05489	0.0119021
ENSORLG00000010288	psma3	2.30021	1.04879	0.0107132
ENSORLG00000020166	dpy30	2.1778	1.04643	0.0109941
ENSORLG00000025770	nsmce1	1.19	1.03228	0.0135525
ENSORLG00000016666	prpf40a	1.25741	1.03119	0.0135193
ENSORLG00000002591	phf5a	2.36916	1.03011	0.0129349
ENSORLG00000001547	sars1	1.2024	1.02781	0.0140468
ENSORLG00000010831	wdr46	0.859965	1.02619	0.0153641
ENSORLG00000019400	eif4e1c	1.3434	1.02548	0.0142356
ENSORLG00000017514	COX7A2	2.57215	1.02355	0.0135193
ENSORLG00000001385	api5	1.23184	1.02106	0.0145744
ENSORLG00000026611	nop16	2.31958	1.02077	0.0143159
ENSORLG00000002534	dnajc8	0.930466	1.01932	0.0157014
ENSORLG00000001103	pebp1	3.21596	1.0177	0.0141285
ENSORLG00000005819	cct7	3.40887	1.01585	0.0142212
ENSORLG00000025372	uqcr10	1.52779	1.01415	0.0152378
ENSORLG00000011574	baz1b	2.74027	1.01363	0.0151042
ENSORLG00000002444	eif1axb	1.87333	1.01129	0.0152378
ENSORLG00000014139	EIF3I	1.8803	1.00997	0.0154226
ENSORLG00000019928	zgc:112163	1.17838	1.00701	0.0167798
ENSORLG00000024158	lsm6	1.82529	0.994373	0.0178802
ENSORLG00000025383	mrpl23	0.96378	0.986974	0.0206194
ENSORLG00000018236	wdr43	1.27833	0.986245	0.020325
ENSORLG00000011655	men1	0.668603	0.985199	0.0177965
ENSORLG00000001781	pfdn5	1.50068	0.983679	0.0198802
ENSORLG00000008136	cox6b1	1.589	0.98364	0.0200566
ENSORLG00000027608	cox5aa	1.47356	0.981126	0.0204055
ENSORLG00000017170	PPIG	2.23358	0.979611	0.0207142
ENSORLG00000004119	pane1	0.941313	0.978238	0.0237067
ENSORLG00000019520	psmb3	2.68758	0.973515	0.0209709
ENSORLG00000002063	naa15b	1.0676	0.973459	0.0228031
ENSORLG00000005080	RPL5	1.60449	0.972914	0.0219825
ENSORLG00000027725	lsm5	1.7974	0.969216	0.0222218
ENSORLG00000010768	psmc3	1.13732	0.966064	0.0238528
ENSORLG00000027922	MRTO4	1.51075	0.960174	0.0250407
ENSORLG00000026616	ENSORLG00000026616	1.21635	0.956729	0.025696
ENSORLG00000026044	ENSORLG00000026044	8.76079	0.953871	0.0242281
ENSORLG00000005356	cct8	2.49932	0.950583	0.0255394
ENSORLG00000013480	eif3s6ip	1.33178	0.950343	0.0264676
ENSORLG00000027371	ENSORLG00000027371	1.34108	0.948249	0.0268884
ENSORLG00000020827	dek	2.05384	0.946338	0.0287247
ENSORLG00000010418	psmd7	1.42553	0.944992	0.0279666
ENSORLG00000026902	ENSORLG00000026902	3.76448	0.944428	0.0263376
ENSORLG00000012313	cdv3	1.09549	0.942099	0.0294985
ENSORLG00000025637	ENSORLG00000025637	3.59093	0.94076	0.0271754
ENSORLG00000023951	lsm7	1.79121	0.929273	0.0310987
ENSORLG00000012750	setb	3.20589	0.925534	0.0310987
ENSORLG00000015868	psma6b	2.07941	0.925083	0.0318251
ENSORLG00000009347	ENSORLG00000009347	0.914971	0.923233	0.0370734
ENSORLG00000012303	tk1	1.51307	0.920809	0.0399844
ENSORLG00000014346	PCLAF	3.08038	0.919877	0.0393658
ENSORLG00000019521	COX5B	2.6225	0.918511	0.033031
ENSORLG00000013809	bud31	1.13035	0.915046	0.0357154
ENSORLG00000011235	ncbp2	1.06527	0.909393	0.0375565
ENSORLG00000008617	ENSORLG00000008617	0.583381	0.898546	0.0398223
ENSORLG00000003066	ezh2	0.937439	0.898321	0.0427085
ENSORLG00000028683	atp5pd	2.74104	0.897198	0.0390284
ENSORLG00000019375	ENSORLG00000019375	1.54561	0.89535	0.0410625
ENSORLG00000001951	dpp3	0.702692	0.894162	0.0455787
ENSORLG00000009748	psmb2	2.52721	0.891918	0.0412945
ENSORLG00000005400	hnrnpm	1.31784	0.890308	0.042946
ENSORLG00000022908	ENSORLG00000022908	1.30312	0.884429	0.0466092
ENSORLG00000027359	FMC1	0.959906	0.883786	0.0463629
ENSORLG00000029565	sarnp	1.55413	0.880971	0.0454223
ENSORLG00000026970	atp5mea	2.17315	0.87989	0.0447838
ENSORLG00000004256	emp1	0.584156	0.878157	0.0473759
ENSORLG00000009342	pdcd5	1.01414	0.877663	0.0480249
ENSORLG00000009985	ENSORLG00000009985	1.33566	0.875805	0.0480743
ENSORLG00000028251	atp5pf	2.00116	0.875465	0.0467277
ENSORLG00000005994	pomp	2.91226	0.871732	0.0472625

## Sheet: cycling T (2)
FeatureID	FeatureName	cycling T (2) Average	cycling T (2) Log2 Fold Change	cycling T (2) P-Value
ENSORLG00000022684	ENSORLG00000022684	1.62018	2.582	0.00015676
ENSORLG00000023055	ENSORLG00000023055	1.07435	2.56624	0.00015676
ENSORLG00000000159	ENSORLG00000000159	4.91831	2.4709	0.000271742
ENSORLG00000001338	ENSORLG00000001338	1.53066	2.46485	0.000271742
ENSORLG00000028221	ENSORLG00000028221	18.3708	2.43017	0.000347496
ENSORLG00000023014	ENSORLG00000023014	1.59997	2.42611	0.000271742
ENSORLG00000005015	ENSORLG00000005015	1.6895	2.41243	0.000271742
ENSORLG00000003087	ENSORLG00000003087	0.837528	2.36743	0.000586677
ENSORLG00000019964	ncaph2	1.93209	2.36323	0.000466984
ENSORLG00000000176	ENSORLG00000000176	8.01717	2.35639	0.000732858
ENSORLG00000008260	rrm1	1.34005	2.35535	0.000542772
ENSORLG00000027975	ENSORLG00000027975	1.25918	2.348	0.00101952
ENSORLG00000004256	emp1	1.55087	2.34609	0.000542772
ENSORLG00000014346	PCLAF	7.93342	2.32601	0.000801105
ENSORLG00000008617	ENSORLG00000008617	1.51333	2.32141	0.000601649
ENSORLG00000000157	ENSORLG00000000157	1.65195	2.30515	0.000752887
ENSORLG00000024338	ENSORLG00000024338	1.88877	2.30444	0.00082374
ENSORLG00000015813	rad51ap1	0.912617	2.29648	0.00082374
ENSORLG00000023254	ENSORLG00000023254	1.21875	2.26792	0.00107887
ENSORLG00000027566	H2BC18	0.80576	2.26723	0.00117196
ENSORLG00000024975	hist1h2a11	1.21008	2.25948	0.00107887
ENSORLG00000027210	ENSORLG00000027210	18.5469	2.23828	0.00165622
ENSORLG00000000697	ENSORLG00000000697	2.46638	2.2336	0.00133744
ENSORLG00000011602	mybl2b	1.06568	2.21904	0.00156231
ENSORLG00000001014	ncapd3	1.16965	2.21878	0.00124399
ENSORLG00000018531	mibp	1.83967	2.19199	0.00226905
ENSORLG00000030298	RRM2	14.6856	2.19111	0.00210034
ENSORLG00000004522	diaph3	2.99777	2.18595	0.00275245
ENSORLG00000025622	esco2	2.0014	2.18593	0.00156231
ENSORLG00000024877	ENSORLG00000024877	2.37396	2.18165	0.00184028
ENSORLG00000012303	tk1	3.55516	2.16006	0.00284936
ENSORLG00000003909	fbxo5	1.16388	2.15863	0.00209541
ENSORLG00000009754	cdca5	2.05916	2.15743	0.00184028
ENSORLG00000022610	ENSORLG00000022610	9.73843	2.13928	0.00340113
ENSORLG00000029258	ENSORLG00000029258	4.51688	2.13684	0.0036969
ENSORLG00000023088	ENSORLG00000023088	1.15521	2.09929	0.00275499
ENSORLG00000020079	ccna2	1.72415	2.08832	0.00305138
ENSORLG00000017740	knstrn	1.17832	2.06192	0.0041819
ENSORLG00000028145	nsl1	1.83679	2.06072	0.00379203
ENSORLG00000023963	ENSORLG00000023963	1.12344	2.05066	0.00421127
ENSORLG00000005936	KIF18A	1.12056	2.04357	0.00499654
ENSORLG00000017057	spc25	1.16099	2.01715	0.00600758
ENSORLG00000011785	ENSORLG00000011785	2.80428	2.01285	0.00964695
ENSORLG00000003108	dck	1.63462	2.01266	0.00566042
ENSORLG00000027105	ENSORLG00000027105	1.1812	1.99234	0.00632065
ENSORLG00000019849	cenpp	1.29673	1.98365	0.00698358
ENSORLG00000020784	mad2l1	3.08442	1.96404	0.0126009
ENSORLG00000001944	KIF23	1.9061	1.96374	0.00776289
ENSORLG00000021843	stmn1a	4.47645	1.96311	0.0104258
ENSORLG00000012705	cenpk	0.941498	1.95974	0.00801611
ENSORLG00000006647	mxd3	1.32272	1.93038	0.00983154
ENSORLG00000024769	ENSORLG00000024769	1.10034	1.92876	0.0106161
ENSORLG00000010554	kif4	1.5451	1.91853	0.0107604
ENSORLG00000000680	ENSORLG00000000680	2.29887	1.91609	0.0115484
ENSORLG00000009083	ENSORLG00000009083	0.950162	1.88808	0.0145751
ENSORLG00000017513	clic4	1.0859	1.86973	0.0140484
ENSORLG00000019653	ENSORLG00000019653	1.14944	1.85719	0.0155867
ENSORLG00000006230	ATAD2	2.07938	1.84479	0.0157448
ENSORLG00000012777	ENSORLG00000012777	5.63743	1.84297	0.0302525
ENSORLG00000019512	pbk	0.947274	1.82663	0.0200864
ENSORLG00000004556	smc2	3.73133	1.78175	0.0433785
ENSORLG00000004817	cenpl	0.976154	1.78136	0.0279861
ENSORLG00000018727	ska1	2.19201	1.7588	0.0309057
ENSORLG00000015540	racgap1	0.921281	1.75007	0.0370103
ENSORLG00000026000	ENSORLG00000026000	0.644031	1.73137	0.0433785
ENSORLG00000026617	cks1b	2.54724	1.72845	0.0370031
ENSORLG00000016038	ncaph	1.1581	1.7272	0.0415191
ENSORLG00000009929	nuf2	1.48734	1.69287	0.0461244
ENSORLG00000003570	cenps	1.14366	1.68243	0.0475109

## Sheet: cycling T (3)
FeatureID	FeatureName	cycling T (3) Average	cycling T (3) Log2 Fold Change	cycling T (3) P-Value
ENSORLG00000027006	cdca3	5.90115	4.48823	7.24405e-28
ENSORLG00000006663	ENSORLG00000006663	1.17819	4.26345	3.84138e-25
ENSORLG00000027099	kpna2	6.46899	3.90248	2.86105e-20
ENSORLG00000012201	aspm	6.48599	3.70458	2.29799e-19
ENSORLG00000005631	aurka	1.39921	3.66316	3.44512e-19
ENSORLG00000008493	ccnb3	2.6607	3.60806	3.18895e-18
ENSORLG00000009603	PLK1	3.26765	3.60786	1.71096e-18
ENSORLG00000016447	cdc20	3.52777	3.55865	1.96301e-17
ENSORLG00000013657	ccnb1	2.87662	3.46119	1.22099e-16
ENSORLG00000009330	ube2c	11.4895	3.45773	7.66189e-17
ENSORLG00000015891	ENSORLG00000015891	2.32918	3.42501	2.25005e-16
ENSORLG00000000062	ARHGAP19	1.74093	3.31442	2.7622e-15
ENSORLG00000005908	ENSORLG00000005908	1.2615	3.29521	4.0872e-15
ENSORLG00000011120	ENSORLG00000011120	3.16224	3.28421	4.89862e-15
ENSORLG00000006689	kif23	1.00988	3.28277	1.8131e-15
ENSORLG00000010987	ENSORLG00000010987	6.82602	3.27061	3.16978e-15
ENSORLG00000000041	ect2	2.42778	3.26697	5.51753e-15
ENSORLG00000016095	ENSORLG00000016095	1.04218	3.25839	3.7193e-15
ENSORLG00000005653	prc1a	4.36593	3.25467	6.21422e-15
ENSORLG00000001012	ENSORLG00000001012	1.23939	3.25124	2.47156e-15
ENSORLG00000025614	kmt5ab	1.88374	3.22197	5.34288e-14
ENSORLG00000017726	ENSORLG00000017726	1.24619	3.17524	3.12443e-14
ENSORLG00000003444	dlgap5	3.34585	3.14131	6.64748e-14
ENSORLG00000007369	ENSORLG00000007369	1.47061	3.10164	2.90168e-13
ENSORLG00000019266	cdk1	9.32691	3.0787	1.95784e-13
ENSORLG00000005305	melk	2.07416	3.06976	5.94695e-13
ENSORLG00000007875	hmmr	3.28125	3.03875	8.07911e-13
ENSORLG00000006878	kifc1	3.73178	2.98706	1.77676e-12
ENSORLG00000002076	kif11	3.34245	2.9742	2.98635e-12
ENSORLG00000008791	anln	1.55222	2.95967	9.67161e-12
ENSORLG00000005053	cep55l	2.78311	2.95628	5.76311e-12
ENSORLG00000015659	ENSORLG00000015659	1.10338	2.94378	3.02113e-12
ENSORLG00000011402	ube2s	1.82764	2.90688	1.61844e-11
ENSORLG00000022812	cks2	1.75113	2.90337	1.97274e-11
ENSORLG00000018301	ENSORLG00000018301	2.95142	2.8842	3.31892e-11
ENSORLG00000026000	ENSORLG00000026000	1.02178	2.8737	1.21807e-11
ENSORLG00000015540	racgap1	1.42981	2.84851	1.55074e-11
ENSORLG00000029808	nusap1	5.75154	2.84843	2.40471e-11
ENSORLG00000016911	arhgap11a	2.04525	2.83144	9.46822e-11
ENSORLG00000012177	sgo1	1.53352	2.82368	9.63729e-11
ENSORLG00000023899	TMEM235	2.42608	2.8232	8.15171e-11
ENSORLG00000018848	tpx2	2.87492	2.81494	9.32733e-11
ENSORLG00000030038	bub1bb	1.15099	2.80844	4.26995e-11
ENSORLG00000010824	spdl1	1.70693	2.73097	6.57938e-10
ENSORLG00000026361	ENSORLG00000026361	1.05068	2.62421	2.54684e-09
ENSORLG00000020681	ttk	1.20199	2.59964	2.82556e-09
ENSORLG00000004358	mki67	10.0104	2.58882	5.16994e-09
ENSORLG00000004407	top2a	4.80966	2.51656	2.38106e-08
ENSORLG00000015349	fzr1a	1.24449	2.50629	1.30504e-08
ENSORLG00000001450	CENPI	1.08128	2.48879	2.67745e-08
ENSORLG00000020784	mad2l1	3.61447	2.48398	3.97484e-08
ENSORLG00000006173	incenp	5.61893	2.47872	4.26708e-08
ENSORLG00000016038	ncaph	1.55222	2.47613	7.61947e-08
ENSORLG00000005794	ncapg	1.44001	2.45369	4.10057e-08
ENSORLG00000024611	ENSORLG00000024611	27.2684	2.44651	4.56372e-08
ENSORLG00000025033	cep70	1.2734	2.44224	5.20902e-08
ENSORLG00000024430	ENSORLG00000024430	1.10848	2.42273	5.83219e-08
ENSORLG00000000578	aurkb	4.18742	2.39641	1.8175e-07
ENSORLG00000015674	ENSORLG00000015674	1.23089	2.33922	3.33169e-07
ENSORLG00000025409	ENSORLG00000025409	3.76408	2.32958	8.16213e-07
ENSORLG00000010554	kif4	1.73243	2.32941	8.16213e-07
ENSORLG00000005936	KIF18A	1.16289	2.31554	5.2371e-07
ENSORLG00000006146	ENSORLG00000006146	2.51109	2.28649	1.63552e-06
ENSORLG00000009938	cdca8	2.07586	2.26345	2.02544e-06
ENSORLG00000001944	KIF23	2.00785	2.25187	2.79613e-06
ENSORLG00000024338	ENSORLG00000024338	1.61002	2.20655	1.00943e-05
ENSORLG00000000697	ENSORLG00000000697	2.14386	2.16669	1.50737e-05
ENSORLG00000006139	kif22	2.06736	2.12942	1.11503e-05
ENSORLG00000004556	smc2	4.04631	2.09487	2.17499e-05
ENSORLG00000017740	knstrn	1.08468	2.087	1.62173e-05
ENSORLG00000022684	ENSORLG00000022684	1.11528	2.07103	3.69507e-05
ENSORLG00000011785	ENSORLG00000011785	2.6046	2.04982	4.83865e-05
ENSORLG00000015391	spc24	3.47846	2.00771	6.76458e-05
ENSORLG00000016464	tuba1c	2.72361	2.00084	7.3607e-05
ENSORLG00000024975	hist1h2a11	0.950372	1.98847	7.27704e-05
ENSORLG00000020079	ccna2	1.47911	1.97536	6.14004e-05
ENSORLG00000004522	diaph3	2.43288	1.97374	0.000133986
ENSORLG00000026617	cks1b	2.6777	1.96896	0.000110511
ENSORLG00000018492	hmgb2a	50.6587	1.96464	7.77863e-05
ENSORLG00000023055	ENSORLG00000023055	0.700453	1.94538	0.000133986
ENSORLG00000022610	ENSORLG00000022610	7.9141	1.92529	0.000202506
ENSORLG00000027479	ciao2a	1.04218	1.90991	0.000115073
ENSORLG00000027105	ENSORLG00000027105	1.02858	1.89704	0.000155406
ENSORLG00000002858	ENSORLG00000002858	15.1719	1.88221	0.000239941
ENSORLG00000022139	ENSORLG00000022139	1.89394	1.87988	0.000271835
ENSORLG00000029258	ENSORLG00000029258	3.57707	1.87159	0.000409499
ENSORLG00000005465	ndc80	1.56072	1.86457	0.000451242
ENSORLG00000018727	ska1	2.14046	1.8584	0.000450094
ENSORLG00000003087	ENSORLG00000003087	0.576344	1.84359	0.00050665
ENSORLG00000014513	ENSORLG00000014513	1.04898	1.84205	0.000514796
ENSORLG00000018198	ENSORLG00000018198	0.748057	1.82439	0.000409499
ENSORLG00000009929	nuf2	1.48251	1.82267	0.000367147
ENSORLG00000009083	ENSORLG00000009083	0.836463	1.80164	0.000571749
ENSORLG00000023014	ENSORLG00000023014	1.03368	1.78297	0.000691543
ENSORLG00000012987	tubb5	1.3295	1.77354	0.000565854
ENSORLG00000027210	ENSORLG00000027210	13.1845	1.77126	0.00115959
ENSORLG00000023254	ENSORLG00000023254	0.851764	1.76916	0.000944785
ENSORLG00000017057	spc25	0.92657	1.75531	0.000934074
ENSORLG00000018518	bcap31	1.52842	1.75197	0.000658761
ENSORLG00000019653	ENSORLG00000019653	1.00138	1.74763	0.000832264
ENSORLG00000025592	myca	1.51651	1.74229	0.00115959
ENSORLG00000024700	h2az2b	40.208	1.74187	0.000982183
ENSORLG00000024062	lbr	2.09286	1.73522	0.00157269
ENSORLG00000016442	ENSORLG00000016442	22.3176	1.72941	0.00129228
ENSORLG00000001338	ENSORLG00000001338	0.914669	1.67362	0.00258264
ENSORLG00000000680	ENSORLG00000000680	1.84634	1.65836	0.00411154
ENSORLG00000024877	ENSORLG00000024877	1.63722	1.65376	0.00454499
ENSORLG00000022990	ENSORLG00000022990	120.735	1.64949	0.00278989
ENSORLG00000009565	bub3	1.95515	1.63863	0.00344983
ENSORLG00000004384	SCAF4	1.44341	1.62435	0.00259176
ENSORLG00000004978	larp7	1.2802	1.58131	0.00389175
ENSORLG00000000686	h2ax	14.3899	1.58076	0.00572983
ENSORLG00000020724	ENSORLG00000020724	0.950372	1.55829	0.00879293
ENSORLG00000020675	ankrd10a	1.91605	1.54212	0.00851383
ENSORLG00000011455	akirin2	1.07788	1.5393	0.00543432
ENSORLG00000012276	nucks1a	8.52275	1.53307	0.008211
ENSORLG00000003909	fbxo5	0.753157	1.51111	0.0097966
ENSORLG00000001014	ncapd3	0.719154	1.47848	0.0117289
ENSORLG00000009972	ENSORLG00000009972	4.15171	1.46981	0.0150235
ENSORLG00000005927	gstm.1	9.12289	1.46177	0.0146407
ENSORLG00000008771	CTCF	3.30675	1.4449	0.0173773
ENSORLG00000001951	dpp3	1.04218	1.44446	0.0125132
ENSORLG00000004817	cenpl	0.754857	1.44289	0.0146038
ENSORLG00000017159	ENSORLG00000017159	2.81881	1.43835	0.0187325
ENSORLG00000000157	ENSORLG00000000157	0.946972	1.43713	0.0174249
ENSORLG00000000176	ENSORLG00000000176	4.42544	1.41889	0.0286472
ENSORLG00000015556	znf703	1.51821	1.41702	0.0158446
ENSORLG00000023963	ENSORLG00000023963	0.732755	1.41483	0.0182698
ENSORLG00000008985	got2b	1.21559	1.41464	0.0153294
ENSORLG00000001538	sae1	1.54202	1.38736	0.0295154
ENSORLG00000028221	ENSORLG00000028221	9.55472	1.38279	0.034472
ENSORLG00000023088	ENSORLG00000023088	0.719154	1.38006	0.0238643
ENSORLG00000000159	ENSORLG00000000159	2.47539	1.36274	0.0416203
ENSORLG00000019849	cenpp	0.851764	1.35892	0.0294834
ENSORLG00000005535	rad21	3.71308	1.34142	0.0374052
ENSORLG00000004195	ppih	1.11528	1.32939	0.0300133
ENSORLG00000027566	H2BC18	0.443734	1.32742	0.0440887
ENSORLG00000027222	calm2a	5.73623	1.32078	0.043753
ENSORLG00000026522	ENSORLG00000026522	24.1367	1.32006	0.0447261
ENSORLG00000014756	ENSORLG00000014756	0.989475	1.30141	0.0408217

## Sheet: DP T (1)
FeatureID	FeatureName	DP T (1) Average	DP T (1) Log2 Fold Change	DP T (1) P-Value
ENSORLG00000027975	ENSORLG00000027975	1.77942	3.33063	4.15488e-12
ENSORLG00000018531	mibp	2.52885	3.04446	1.78369e-10
ENSORLG00000003087	ENSORLG00000003087	1.02606	2.99593	1.33072e-10
ENSORLG00000005908	ENSORLG00000005908	1.18301	2.98325	2.18477e-10
ENSORLG00000027566	H2BC18	1.02998	2.96697	1.78369e-10
ENSORLG00000000680	ENSORLG00000000680	3.57257	2.96563	1.78369e-10
ENSORLG00000001338	ENSORLG00000001338	1.74214	2.94648	1.87861e-10
ENSORLG00000025614	kmt5ab	1.76961	2.92476	1.19483e-09
ENSORLG00000023254	ENSORLG00000023254	1.51456	2.90259	2.93366e-10
ENSORLG00000025409	ENSORLG00000025409	5.06947	2.90073	3.8365e-10
ENSORLG00000017057	spc25	1.6519	2.89195	2.24847e-10
ENSORLG00000000697	ENSORLG00000000697	3.08995	2.87877	1.07047e-09
ENSORLG00000024769	ENSORLG00000024769	1.63031	2.86876	2.96757e-10
ENSORLG00000030038	bub1bb	1.21244	2.81852	9.57871e-10
ENSORLG00000008260	rrm1	1.52437	2.80839	1.4281e-09
ENSORLG00000006146	ENSORLG00000006146	3.29006	2.79059	2.83924e-09
ENSORLG00000024877	ENSORLG00000024877	2.92123	2.7716	4.86043e-09
ENSORLG00000000176	ENSORLG00000000176	8.88728	2.75263	4.86043e-09
ENSORLG00000009083	ENSORLG00000009083	1.35761	2.7322	4.00037e-09
ENSORLG00000024338	ENSORLG00000024338	2.12274	2.7192	1.98645e-08
ENSORLG00000027210	ENSORLG00000027210	21.4688	2.70549	9.24657e-09
ENSORLG00000019964	ncaph2	2.07762	2.6919	1.9686e-08
ENSORLG00000016485	ENSORLG00000016485	14.2098	2.68547	1.66311e-08
ENSORLG00000028145	nsl1	2.32089	2.67921	1.71136e-08
ENSORLG00000005653	prc1a	3.62161	2.66782	3.69836e-08
ENSORLG00000015813	rad51ap1	1.00448	2.66187	1.75651e-08
ENSORLG00000022809	ASF1B	2.5367	2.6576	2.09727e-08
ENSORLG00000029258	ENSORLG00000029258	5.3461	2.63015	3.15392e-08
ENSORLG00000018727	ska1	3.20766	2.62113	3.18484e-08
ENSORLG00000017740	knstrn	1.44394	2.61256	2.37519e-08
ENSORLG00000003909	fbxo5	1.34977	2.61051	2.97539e-08
ENSORLG00000009330	ube2c	8.64793	2.60881	1.20217e-07
ENSORLG00000005305	melk	1.79119	2.60637	9.7325e-08
ENSORLG00000015674	ENSORLG00000015674	1.44786	2.60551	2.90643e-08
ENSORLG00000025033	cep70	1.42824	2.60484	2.93897e-08
ENSORLG00000022206	dut	8.18885	2.60388	3.15392e-08
ENSORLG00000016095	ENSORLG00000016095	0.835757	2.59789	6.55123e-08
ENSORLG00000020724	ENSORLG00000020724	1.64797	2.59468	9.08277e-08
ENSORLG00000022684	ENSORLG00000022684	1.47729	2.58473	9.00333e-08
ENSORLG00000009938	cdca8	2.50139	2.58089	6.99067e-08
ENSORLG00000005465	ndc80	2.27185	2.5648	9.08277e-08
ENSORLG00000001944	KIF23	2.40722	2.55816	1.10729e-07
ENSORLG00000002076	kif11	2.92515	2.55502	1.36464e-07
ENSORLG00000022610	ENSORLG00000022610	11.112	2.55402	9.20649e-08
ENSORLG00000020079	ccna2	2.02465	2.55323	1.14165e-07
ENSORLG00000024975	hist1h2a11	1.28895	2.5473	9.08277e-08
ENSORLG00000018301	ENSORLG00000018301	2.66422	2.54473	1.95179e-07
ENSORLG00000016038	ncaph	1.66367	2.53985	6.99067e-08
ENSORLG00000018198	ENSORLG00000018198	1.09865	2.53907	6.58239e-08
ENSORLG00000028221	ENSORLG00000028221	17.6647	2.52766	1.20217e-07
ENSORLG00000011785	ENSORLG00000011785	3.39207	2.52608	1.52876e-07
ENSORLG00000006173	incenp	5.96016	2.52001	1.45819e-07
ENSORLG00000011120	ENSORLG00000011120	2.42095	2.51692	3.96837e-07
ENSORLG00000020681	ttk	1.20655	2.51676	1.05597e-07
ENSORLG00000005936	KIF18A	1.32426	2.51213	1.16152e-07
ENSORLG00000012177	sgo1	1.39685	2.51176	1.1075e-07
ENSORLG00000016464	tuba1c	3.60396	2.50819	1.48654e-07
ENSORLG00000015891	ENSORLG00000015891	1.68329	2.49848	2.36539e-07
ENSORLG00000010824	spdl1	1.60481	2.49706	1.3179e-07
ENSORLG00000000157	ENSORLG00000000157	1.67151	2.49154	1.67852e-07
ENSORLG00000000062	ARHGAP19	1.30072	2.48833	2.05413e-07
ENSORLG00000015391	spc24	4.54369	2.48806	1.98542e-07
ENSORLG00000019266	cdk1	7.56497	2.47874	3.63051e-07
ENSORLG00000009754	cdca5	2.24438	2.477	2.99672e-07
ENSORLG00000018848	tpx2	2.58575	2.47699	4.05832e-07
ENSORLG00000000686	h2ax	23.3208	2.47691	1.48654e-07
ENSORLG00000007875	hmmr	2.69953	2.47683	4.78096e-07
ENSORLG00000023055	ENSORLG00000023055	0.933851	2.46472	2.99672e-07
ENSORLG00000023899	TMEM235	2.16198	2.46471	4.90884e-07
ENSORLG00000016911	arhgap11a	1.81473	2.46278	5.98866e-07
ENSORLG00000005053	cep55l	2.3464	2.4607	5.78997e-07
ENSORLG00000015540	racgap1	1.25756	2.45921	2.25497e-07
ENSORLG00000011402	ube2s	1.56557	2.45311	2.60447e-07
ENSORLG00000006647	mxd3	1.62051	2.45246	1.97417e-07
ENSORLG00000000578	aurkb	4.46522	2.45217	3.76577e-07
ENSORLG00000025622	esco2	2.12078	2.45093	4.82167e-07
ENSORLG00000009486	ENSORLG00000009486	4.98119	2.44934	3.76577e-07
ENSORLG00000006689	kif23	0.747473	2.4458	4.64164e-07
ENSORLG00000013657	ccnb1	2.00111	2.44352	1.52887e-06
ENSORLG00000016447	cdc20	2.37386	2.44079	2.0294e-06
ENSORLG00000003444	dlgap5	2.59556	2.4349	8.18695e-07
ENSORLG00000003719	slc16a6a	0.484582	2.43443	8.57801e-06
ENSORLG00000027198	cenpo	3.22728	2.43434	4.30836e-07
ENSORLG00000017726	ENSORLG00000017726	0.953469	2.43319	6.26386e-07
ENSORLG00000027099	kpna2	3.90805	2.43212	4.91671e-06
ENSORLG00000026000	ENSORLG00000026000	0.871071	2.41566	5.11687e-07
ENSORLG00000024062	lbr	3.03109	2.41242	5.7773e-07
ENSORLG00000005794	ncapg	1.46748	2.41204	4.30836e-07
ENSORLG00000008791	anln	1.27129	2.40333	6.11864e-07
ENSORLG00000029808	nusap1	4.91056	2.39645	8.56855e-07
ENSORLG00000004556	smc2	4.84582	2.39619	8.01283e-07
ENSORLG00000001450	CENPI	1.07511	2.39384	6.18572e-07
ENSORLG00000008617	ENSORLG00000008617	1.44786	2.39265	5.7773e-07
ENSORLG00000012303	tk1	3.70401	2.38615	9.80869e-07
ENSORLG00000004407	top2a	4.68299	2.37569	1.21317e-06
ENSORLG00000012705	cenpk	1.08491	2.35925	8.18695e-07
ENSORLG00000003108	dck	1.82258	2.35452	1.79685e-06
ENSORLG00000001012	ENSORLG00000001012	0.886766	2.35169	1.41564e-06
ENSORLG00000005631	aurka	0.871071	2.34927	2.70021e-06
ENSORLG00000022812	cks2	1.42824	2.34836	1.20403e-06
ENSORLG00000000159	ENSORLG00000000159	4.24745	2.34769	1.88002e-06
ENSORLG00000014346	PCLAF	7.34132	2.32999	2.04643e-06
ENSORLG00000009929	nuf2	1.96579	2.32399	2.50184e-06
ENSORLG00000004358	mki67	9.19725	2.32179	2.40904e-06
ENSORLG00000006878	kifc1	2.89965	2.31648	3.66574e-06
ENSORLG00000026617	cks1b	3.28221	2.31556	2.49024e-06
ENSORLG00000012201	aspm	3.92374	2.31498	8.25713e-06
ENSORLG00000009603	PLK1	2.03446	2.31277	7.60138e-06
ENSORLG00000004522	diaph3	2.96635	2.30962	3.77071e-06
ENSORLG00000005208	thyn1	1.92067	2.30808	4.49436e-06
ENSORLG00000008493	ccnb3	1.6519	2.30734	4.30683e-06
ENSORLG00000010987	ENSORLG00000010987	4.74184	2.30405	5.42637e-06
ENSORLG00000023014	ENSORLG00000023014	1.38312	2.30043	2.15653e-06
ENSORLG00000001014	ncapd3	1.12808	2.29344	2.10197e-06
ENSORLG00000004817	cenpl	1.19282	2.26895	2.55951e-06
ENSORLG00000010554	kif4	1.73822	2.2632	2.95744e-06
ENSORLG00000019512	pbk	1.11827	2.25241	3.31257e-06
ENSORLG00000000041	ect2	1.63031	2.23353	7.17003e-06
ENSORLG00000016442	ENSORLG00000016442	29.1652	2.19699	8.30391e-06
ENSORLG00000028828	arhgef18b	2.47784	2.16144	2.34531e-05
ENSORLG00000011655	men1	1.42039	2.16089	9.59237e-06
ENSORLG00000012777	ENSORLG00000012777	6.28387	2.15878	2.23629e-05
ENSORLG00000023088	ENSORLG00000023088	1.11042	2.15351	1.26912e-05
ENSORLG00000028848	ENSORLG00000028848	2.99185	2.15256	2.02391e-05
ENSORLG00000004119	pane1	1.99718	2.15177	2.01562e-05
ENSORLG00000019849	cenpp	1.32819	2.14999	1.49451e-05
ENSORLG00000003177	vat1	3.20374	2.14689	2.34531e-05
ENSORLG00000030490	ENSORLG00000030490	8.26144	2.14052	5.71251e-05
ENSORLG00000030298	RRM2	12.8934	2.07727	5.68018e-05
ENSORLG00000006139	kif22	2.07174	2.07206	5.46015e-05
ENSORLG00000002858	ENSORLG00000002858	17.1919	2.07146	4.52089e-05
ENSORLG00000020784	mad2l1	3.06248	2.06789	6.86042e-05
ENSORLG00000009669	fam53b	7.57282	2.05946	4.66948e-05
ENSORLG00000027105	ENSORLG00000027105	1.132	2.0296	6.07211e-05
ENSORLG00000022990	ENSORLG00000022990	147.89	1.98788	0.000112802
ENSORLG00000011602	mybl2b	0.878918	1.98526	0.000146562
ENSORLG00000005015	ENSORLG00000005015	1.25364	1.9847	0.000101007
ENSORLG00000011063	tyms	1.7441	1.9681	0.00012797
ENSORLG00000020675	ankrd10a	2.45626	1.9648	0.000170711
ENSORLG00000026522	ENSORLG00000026522	34.7349	1.95312	0.000170719
ENSORLG00000015659	ENSORLG00000015659	0.72393	1.95114	0.000206481
ENSORLG00000027006	cdca3	2.41899	1.94991	0.00117448
ENSORLG00000004384	SCAF4	1.7441	1.93613	0.000141923
ENSORLG00000009972	ENSORLG00000009972	5.43831	1.93116	0.000233016
ENSORLG00000003570	cenps	1.23598	1.91588	0.000201101
ENSORLG00000006230	ATAD2	2.03054	1.90422	0.000405653
ENSORLG00000028544	banf1	5.62665	1.90342	0.000329709
ENSORLG00000005662	rcor2	2.87022	1.88136	0.000595625
ENSORLG00000017311	cpm	0.980935	1.86832	0.000489698
ENSORLG00000009781	CLSPN	1.30661	1.86046	0.000366974
ENSORLG00000018370	tipin	1.41255	1.858	0.000329687
ENSORLG00000015349	fzr1a	0.933851	1.85577	0.0004285
ENSORLG00000023757	ENSORLG00000023757	1.45178	1.84334	0.000418594
ENSORLG00000002547	rangap1b	2.14629	1.83683	0.000688098
ENSORLG00000014356	ENSORLG00000014356	1.34584	1.81647	0.00072414
ENSORLG00000004256	emp1	1.08688	1.80926	0.000792377
ENSORLG00000006261	rhogd	1.25167	1.80122	0.000618221
ENSORLG00000000046	ENSORLG00000000046	5.79929	1.79283	0.00102561
ENSORLG00000015232	grhl1	0.423764	1.78978	0.00220817
ENSORLG00000003923	znf367	1.16339	1.76938	0.000910839
ENSORLG00000009664	arl5a	1.51653	1.76716	0.00109778
ENSORLG00000012776	ENSORLG00000012776	1.88536	1.7565	0.00276059
ENSORLG00000018805	rfc2	1.4714	1.74339	0.00109778
ENSORLG00000018193	ubr7	2.01484	1.73321	0.00196138
ENSORLG00000026361	ENSORLG00000026361	0.700388	1.73267	0.0017972
ENSORLG00000015193	chaf1a	2.09724	1.71577	0.00264174
ENSORLG00000016475	nup37	1.15947	1.71353	0.00143998
ENSORLG00000023963	ENSORLG00000023963	0.878918	1.71023	0.00177624
ENSORLG00000003028	ENSORLG00000003028	2.92907	1.69514	0.00317044
ENSORLG00000019653	ENSORLG00000019653	0.990745	1.68507	0.0020996
ENSORLG00000008771	CTCF	3.84723	1.68473	0.00267106
ENSORLG00000002440	npy2rl	1.21047	1.67868	0.00256436
ENSORLG00000024499	ENSORLG00000024499	2.72111	1.67539	0.00324584
ENSORLG00000005055	dhfr	1.26933	1.64637	0.00280782
ENSORLG00000009565	bub3	2.00307	1.64365	0.00423141
ENSORLG00000008514	ENSORLG00000008514	5.24604	1.64274	0.00650258
ENSORLG00000006663	ENSORLG00000006663	0.42965	1.64115	0.00852589
ENSORLG00000024318	si:dkey-27i16.2	8.50667	1.62446	0.00450472
ENSORLG00000001443	prkcda	2.12078	1.61804	0.00535381
ENSORLG00000013860	ENSORLG00000013860	1.338	1.61509	0.00433178
ENSORLG00000004327	KCNAB2	1.64993	1.61295	0.00361199
ENSORLG00000011606	ENSORLG00000011606	7.54339	1.60186	0.00561146
ENSORLG00000020827	dek	3.28613	1.59148	0.00656148
ENSORLG00000001005	HNRNPLL	1.17908	1.58569	0.00791506
ENSORLG00000025808	ENSORLG00000025808	1.99718	1.58302	0.00775087
ENSORLG00000018492	hmgb2a	42.2528	1.57625	0.00707199
ENSORLG00000014732	igf1rb	0.623875	1.573	0.010121
ENSORLG00000009347	ENSORLG00000009347	1.46356	1.57175	0.00509638
ENSORLG00000016569	mknk1	1.14377	1.56982	0.00509172
ENSORLG00000029235	CDK2AP1	1.15162	1.56929	0.00516101
ENSORLG00000006576	lrmda	2.75054	1.56784	0.00956598
ENSORLG00000009496	ENSORLG00000009496	0.633684	1.54679	0.0475464
ENSORLG00000007557	ENSORLG00000007557	0.710197	1.54266	0.015964
ENSORLG00000001538	sae1	1.70487	1.53519	0.00628094
ENSORLG00000014392	si:ch211-59o9.10	0.886766	1.53236	0.0082
ENSORLG00000018113	ENSORLG00000018113	1.16143	1.53186	0.00842242
ENSORLG00000027222	calm2a	6.55657	1.52856	0.0099308
ENSORLG00000025430	ccnd2a	18.6083	1.52105	0.010121
ENSORLG00000009131	zgc:165507	0.888728	1.50884	0.0116124
ENSORLG00000015359	hmgxb4a	1.46552	1.50299	0.00861187
ENSORLG00000002671	lmnb2	1.41843	1.49719	0.00890808
ENSORLG00000006819	acadvl	1.94029	1.4936	0.0136144
ENSORLG00000028666	ENSORLG00000028666	1.80884	1.48527	0.0151257
ENSORLG00000001344	anp32e	0.935812	1.47824	0.0112084
ENSORLG00000014972	cdk2	1.01036	1.47773	0.011059
ENSORLG00000010398	ENSORLG00000010398	0.510086	1.47694	0.0221717
ENSORLG00000022841	H2AZ1	5.05967	1.46464	0.016406
ENSORLG00000028986	vkorc1l1	1.72448	1.46403	0.0110822
ENSORLG00000012425	ptpn6	3.86489	1.46171	0.0188692
ENSORLG00000009177	dcps	1.58323	1.4451	0.0127969
ENSORLG00000003944	CDCA7L	1.13985	1.44215	0.0145797
ENSORLG00000024887	ENSORLG00000024887	3.50194	1.4345	0.0244953
ENSORLG00000001071	rfc5	0.927965	1.4314	0.0161692
ENSORLG00000006088	nfyal	1.72645	1.4302	0.0143682
ENSORLG00000007373	cdc42ep4a	1.17516	1.41311	0.0180934
ENSORLG00000004426	tubg1	1.15358	1.40907	0.0172153
ENSORLG00000028850	ENSORLG00000028850	36.789	1.39753	0.0266848
ENSORLG00000000823	gpx1a	1.51456	1.39714	0.0190084
ENSORLG00000001871	anp32a	3.68047	1.3961	0.0268107
ENSORLG00000019442	rbb4l	2.85648	1.39184	0.0284584
ENSORLG00000022139	ENSORLG00000022139	1.47925	1.38384	0.0203737
ENSORLG00000028176	ptmab	75.173	1.37623	0.0291512
ENSORLG00000008985	got2b	1.20263	1.36523	0.0229749
ENSORLG00000003066	ezh2	1.34977	1.36405	0.0233177
ENSORLG00000021786	TPM1	1.67544	1.3614	0.0248835
ENSORLG00000024611	ENSORLG00000024611	15.9912	1.35944	0.0378245
ENSORLG00000017176	rbbp4	3.53137	1.35553	0.0366587
ENSORLG00000012281	prim1	0.853414	1.34135	0.0318582
ENSORLG00000012276	nucks1a	7.79255	1.33992	0.039004
ENSORLG00000016862	ENSORLG00000016862	1.21047	1.33814	0.0394816
ENSORLG00000020222	ENSORLG00000020222	5.7424	1.30777	0.0475464
ENSORLG00000003216	dnph1	1.41647	1.27583	0.0450782
ENSORLG00000014758	COX5A	1.15358	1.24871	0.0492319

## Sheet: DP T (2)
FeatureID	FeatureName	DP T (2) Average	DP T (2) Log2 Fold Change	DP T (2) P-Value
ENSORLG00000009786	ENSORLG00000009786	11.4597	12.4447	0.00183873
ENSORLG00000005210	Gb-alpha1	3.53248	9.9248	0.00025664
ENSORLG00000025271	ENSORLG00000025271	5.37299	8.90315	5.62268e-05
ENSORLG00000009119	ahsg2	1.04706	8.89018	0.0194728
ENSORLG00000024778	cahz	4.35491	7.89206	1.61832e-23
ENSORLG00000009627	nt5c2l1	1.34415	7.84733	2.46445e-19
ENSORLG00000025325	ENSORLG00000025325	2.56512	7.561	8.10215e-17
ENSORLG00000017221	ENSORLG00000017221	8.57577	7.55215	2.21473e-20
ENSORLG00000003046	ENSORLG00000003046	163.469	7.53099	5.35171e-21
ENSORLG00000016512	tfa	2.15934	7.45381	0.0300388
ENSORLG00000026120	hbbe2	219.738	7.39202	1.69765e-20
ENSORLG00000024993	apoa2	3.74262	7.34182	0.0291469
ENSORLG00000004138	NTNG2	2.02166	7.3224	2.10085e-41
ENSORLG00000004707	alas2	1.46734	7.22876	1.40148e-18
ENSORLG00000005076	RASEF	1.05069	7.21064	1.65104e-43
ENSORLG00000023768	ENSORLG00000023768	4.28607	7.18018	8.60941e-16
ENSORLG00000027445	ENSORLG00000027445	97.1268	7.10296	2.71497e-15
ENSORLG00000011277	ANTXR1	1.05069	7.08779	5.6453e-41
ENSORLG00000015744	apoa1b	5.90196	6.93561	0.037213
ENSORLG00000005297	Gb-alpha1	15.6443	6.92168	0.000119219
ENSORLG00000010145	CACHD1	1.79341	6.85711	1.43393e-45
ENSORLG00000027969	si:ch211-103n10.5	10.1373	6.70153	4.75729e-14
ENSORLG00000010408	GABRA3	2.02166	6.6331	9.53728e-44
ENSORLG00000012097	CLCN1	1.43473	6.49241	2.9081e-37
ENSORLG00000024066	CACNB4	1.14851	6.45547	1.06864e-36
ENSORLG00000005799	ENSORLG00000005799	1.01446	6.34827	2.02268e-15
ENSORLG00000024518	EFNA5	1.64849	6.29523	2.25477e-36
ENSORLG00000008500	ENSORLG00000008500	9.32574	6.031	1.43393e-45
ENSORLG00000030091	ENSORLG00000030091	7.73884	5.98467	1.96553e-43
ENSORLG00000030037	yjefn3	2.78613	5.91651	4.26394e-36
ENSORLG00000012768	ENSORLG00000012768	4.39839	5.86652	8.83277e-41
ENSORLG00000014723	ppdpfa	2.81511	5.73754	4.01626e-35
ENSORLG00000007192	SGSM1	1.04344	5.61573	5.11208e-29
ENSORLG00000008514	ENSORLG00000008514	28.0098	5.09162	7.05552e-31
ENSORLG00000022209	ENSORLG00000022209	5.27879	5.0674	4.17137e-28
ENSORLG00000027441	ENSORLG00000027441	3.53248	4.91893	2.75181e-22
ENSORLG00000026050	MXD1	2.68831	4.90002	1.52919e-25
ENSORLG00000007898	mfsd12a	1.05431	4.8187	1.90844e-19
ENSORLG00000012776	ENSORLG00000012776	8.70982	4.80986	5.66558e-26
ENSORLG00000007557	ENSORLG00000007557	3.42379	4.57677	1.0859e-20
ENSORLG00000012549	ENSORLG00000012549	1.8224	4.55532	4.5064e-19
ENSORLG00000002316	neurl1aa	1.47096	4.44504	2.68445e-17
ENSORLG00000012651	zswim5	17.4124	4.3608	1.52801e-20
ENSORLG00000028286	TBC1D9	3.36944	4.29015	1.96163e-18
ENSORLG00000023334	ENSORLG00000023334	2.30789	4.13981	1.8516e-16
ENSORLG00000030490	ENSORLG00000030490	24.1477	4.08821	2.33976e-16
ENSORLG00000016485	ENSORLG00000016485	30.459	3.96751	7.12553e-16
ENSORLG00000008214	cited4a	3.57958	3.90425	1.06259e-14
ENSORLG00000001005	HNRNPLL	4.20999	3.85655	5.79154e-14
ENSORLG00000025663	PAPLN	1.27894	3.76606	1.80286e-12
ENSORLG00000010398	ENSORLG00000010398	1.83327	3.72868	3.30964e-12
ENSORLG00000014387	lyrm5b	1.3514	3.69819	2.94701e-12
ENSORLG00000009367	ENSORLG00000009367	2.47092	3.69138	1.0876e-12
ENSORLG00000008973	ENSORLG00000008973	2.10499	3.68708	1.43421e-12
ENSORLG00000001141	creg1	1.75356	3.64018	1.787e-10
ENSORLG00000015232	grhl1	1.23184	3.63893	1.82158e-11
ENSORLG00000003719	slc16a6a	1.01083	3.63289	4.51735e-10
ENSORLG00000008522	cast	1.86587	3.62046	9.92803e-12
ENSORLG00000000840	polm	1.3514	3.54685	5.6264e-11
ENSORLG00000013933	tgfbr3	1.52168	3.50228	1.66133e-10
ENSORLG00000005202	ENSORLG00000005202	5.29691	3.44784	7.99408e-11
ENSORLG00000005662	rcor2	6.95989	3.3569	4.51735e-10
ENSORLG00000020724	ENSORLG00000020724	2.77164	3.33312	1.39523e-09
ENSORLG00000009131	zgc:165507	2.40571	3.16521	1.19448e-08
ENSORLG00000020731	ZNF516	3.01076	3.13658	1.59839e-08
ENSORLG00000017304	dclre1c	6.94902	3.12627	1.58176e-08
ENSORLG00000006439	MXD4	4.6991	3.12287	1.86328e-08
ENSORLG00000028899	ENSORLG00000028899	6.41281	3.12279	2.08089e-08
ENSORLG00000012614	ralgps1	1.45647	3.03015	1.17515e-07
ENSORLG00000009664	arl5a	3.27524	3.00066	1.88914e-07
ENSORLG00000016862	ENSORLG00000016862	3.25713	2.96344	3.60088e-07
ENSORLG00000027812	CCR9	10.275	2.95126	2.56531e-07
ENSORLG00000013339	xylt1	1.96732	2.87887	1.3208e-06
ENSORLG00000016181	peli2	1.32604	2.8711	1.02483e-06
ENSORLG00000011095	nasp	7.56131	2.81463	1.80361e-06
ENSORLG00000014732	igf1rb	1.34415	2.79234	6.96532e-06
ENSORLG00000028596	ENSORLG00000028596	1.20285	2.78717	3.19212e-06
ENSORLG00000008428	prkar1b	3.1122	2.76	3.23269e-06
ENSORLG00000018118	ENSORLG00000018118	6.01789	2.75946	3.37912e-06
ENSORLG00000001361	AFF4	2.6557	2.74839	2.84767e-06
ENSORLG00000009486	ENSORLG00000009486	6.65193	2.74697	5.70126e-06
ENSORLG00000014932	nt5e	7.0251	2.74598	3.92513e-06
ENSORLG00000017460	CERS1	3.66291	2.74031	6.11973e-06
ENSORLG00000025012	ENSORLG00000025012	1.90935	2.7181	7.03897e-06
ENSORLG00000018133	hivep2a	6.63744	2.6994	8.81718e-06
ENSORLG00000008539	ADK	1.21735	2.69506	1.91741e-05
ENSORLG00000008114	SLCO5A1	8.38375	2.6591	1.20993e-05
ENSORLG00000003177	vat1	4.72446	2.65557	1.71676e-05
ENSORLG00000017937	ENSORLG00000017937	7.01786	2.63203	1.98102e-05
ENSORLG00000023840	ENSORLG00000023840	3.8187	2.62807	6.22967e-05
ENSORLG00000028828	arhgef18b	3.56871	2.62583	3.00335e-05
ENSORLG00000000685	midn	5.39835	2.62298	2.05561e-05
ENSORLG00000001401	ENSORLG00000001401	2.09775	2.61007	1.96539e-05
ENSORLG00000030077	mgll	1.40212	2.55148	4.94564e-05
ENSORLG00000029676	ENSORLG00000029676	2.01804	2.50475	6.22967e-05
ENSORLG00000028850	ENSORLG00000028850	74.1458	2.48968	7.50936e-05
ENSORLG00000014769	ENSORLG00000014769	2.5144	2.4777	7.26089e-05
ENSORLG00000003829	ptger4b	2.67744	2.4763	7.66761e-05
ENSORLG00000018117	ENSORLG00000018117	1.38763	2.47596	0.000100115
ENSORLG00000017694	map3k5	2.85859	2.47135	8.5904e-05
ENSORLG00000026954	b3gnt5b	1.02532	2.4628	0.000156056
ENSORLG00000016388	ENSORLG00000016388	37.1073	2.45593	0.000115808
ENSORLG00000009380	plcg1	2.77164	2.4415	9.35896e-05
ENSORLG00000007542	klf13	4.72809	2.43654	0.000167739
ENSORLG00000017311	cpm	1.47458	2.42933	0.000162432
ENSORLG00000027033	ENSORLG00000027033	40.8825	2.41801	0.000159055
ENSORLG00000012833	KLHDC3	10.851	2.41326	0.000179156
ENSORLG00000006853	ENSORLG00000006853	1.27169	2.39868	0.000577496
ENSORLG00000016085	hipk2	2.11224	2.34715	0.000267898
ENSORLG00000027209	ENSORLG00000027209	2.23542	2.34252	0.000265006
ENSORLG00000010920	sipa1l1	2.80787	2.33987	0.000267898
ENSORLG00000021867	ENSORLG00000021867	5.65196	2.3135	0.000617172
ENSORLG00000009885	csrnp1b	2.62671	2.31021	0.000329221
ENSORLG00000029605	zfp36l1a	7.03959	2.30496	0.000592544
ENSORLG00000007876	CSNK1G2	1.69559	2.2832	0.000530323
ENSORLG00000014392	si:ch211-59o9.10	1.47096	2.27962	0.000533951
ENSORLG00000011357	pde10a	3.36582	2.27084	0.00133822
ENSORLG00000009599	CHST15	4.2426	2.24528	0.00113152
ENSORLG00000017490	pcmtd1	1.41661	2.20752	0.00110043
ENSORLG00000013860	ENSORLG00000013860	2.03253	2.20652	0.00111239
ENSORLG00000015279	nr4a1	5.47444	2.20124	0.00247932
ENSORLG00000013387	ENSORLG00000013387	1.17387	2.16235	0.00184991
ENSORLG00000015180	STAT4	2.60135	2.1612	0.00146016
ENSORLG00000012425	ptpn6	6.12296	2.13096	0.00296001
ENSORLG00000005982	cnot3b	3.53248	2.11018	0.00327205
ENSORLG00000026936	ENSORLG00000026936	0.449259	2.0997	0.0305684
ENSORLG00000016646	FYCO1	2.9854	2.09866	0.00205318
ENSORLG00000010289	phf14	2.00355	2.09075	0.00243966
ENSORLG00000006744	PDE3B	2.2789	2.08254	0.00246218
ENSORLG00000027992	ENSORLG00000027992	33.6872	2.07437	0.00367712
ENSORLG00000023273	ERF	6.27151	2.07418	0.00411747
ENSORLG00000027329	ENSORLG00000027329	7.45987	2.06893	0.0039911
ENSORLG00000017495	lck	16.619	2.05962	0.0048115
ENSORLG00000007773	itk	3.88754	2.05819	0.00473045
ENSORLG00000026256	ENSORLG00000026256	4.16651	2.04086	0.00658649
ENSORLG00000026407	skap1	3.97811	2.03299	0.00577186
ENSORLG00000010264	kdm6bb	7.62653	2.03117	0.00581734
ENSORLG00000008572	arrdc2	2.9854	2.0269	0.00372349
ENSORLG00000014756	ENSORLG00000014756	1.60864	1.99336	0.00524833
ENSORLG00000001410	ENSORLG00000001410	4.08681	1.99134	0.00847279
ENSORLG00000029669	ENSORLG00000029669	2.72816	1.99057	0.00497253
ENSORLG00000013413	pip5k1ba	1.5398	1.98965	0.00540498
ENSORLG00000030116	mef2d	1.9166	1.95968	0.00656737
ENSORLG00000011606	ENSORLG00000011606	9.96702	1.9552	0.00972243
ENSORLG00000026261	rras2	1.81877	1.95288	0.00767969
ENSORLG00000009570	ENSORLG00000009570	2.69555	1.93331	0.00704785
ENSORLG00000024318	si:dkey-27i16.2	10.9054	1.92533	0.0115786
ENSORLG00000001083	ENSORLG00000001083	4.27158	1.92372	0.0121817
ENSORLG00000022969	macrod1	2.32238	1.89751	0.0107855
ENSORLG00000029587	ENSORLG00000029587	2.10137	1.8971	0.00940433
ENSORLG00000025481	fam107b	4.73171	1.89364	0.0146136
ENSORLG00000009372	BRWD3	1.39125	1.88838	0.0107855
ENSORLG00000022138	nupr1a	1.13764	1.88609	0.0110487
ENSORLG00000026573	ssh2b	2.82961	1.88488	0.00994202
ENSORLG00000029614	btg1	31.9517	1.87529	0.015062
ENSORLG00000012670	ENSORLG00000012670	1.53255	1.86942	0.0124528
ENSORLG00000011969	rag1	44.2882	1.86847	0.0164135
ENSORLG00000008806	sik1	4.4165	1.84344	0.0207098
ENSORLG00000028848	ENSORLG00000028848	2.7499	1.83688	0.0141987
ENSORLG00000001395	grap2a	20.9739	1.81511	0.0223615
ENSORLG00000022918	zgc:195282	5.34038	1.80871	0.0242512
ENSORLG00000006404	cux1b	4.03971	1.80866	0.0255135
ENSORLG00000002077	PIAS1	1.03257	1.80251	0.0201923
ENSORLG00000007373	cdc42ep4a	1.57241	1.80019	0.0174723
ENSORLG00000011979	rag2	1.00359	1.7856	0.0223205
ENSORLG00000030519	ENSORLG00000030519	1.80066	1.78022	0.0199527
ENSORLG00000024346	P2RY8	7.31857	1.77268	0.0289769
ENSORLG00000024937	cbfb	7.8258	1.76816	0.030669
ENSORLG00000001529	mfge8b	3.60856	1.76033	0.0335497
ENSORLG00000009267	tlk1b	2.25716	1.7525	0.0217729
ENSORLG00000023833	tp53inp1	1.92384	1.74596	0.0239899
ENSORLG00000010162	STRBP	6.17006	1.74342	0.0355272
ENSORLG00000009078	pald1a	4.72809	1.73446	0.0388067
ENSORLG00000005788	VAV3	1.59414	1.72577	0.0308611
ENSORLG00000026347	ENSORLG00000026347	1.40212	1.72147	0.0282312
ENSORLG00000024532	ENSORLG00000024532	5.70631	1.70426	0.0428388
ENSORLG00000021786	TPM1	2.16296	1.69212	0.0314615
ENSORLG00000012556	st6gal2a	4.49621	1.68984	0.0487655
ENSORLG00000002407	SLCO4A1	1.35865	1.66547	0.0388451
ENSORLG00000005743	SEMA4D	1.65211	1.65671	0.0386479
ENSORLG00000024174	ENSORLG00000024174	1.54342	1.65209	0.041432
ENSORLG00000017239	ubr3	1.07242	1.64117	0.0436567
ENSORLG00000000388	herpud1	1.40212	1.62218	0.0457867
ENSORLG00000013097	ube2q1	1.23184	1.61327	0.048869
ENSORLG00000007181	pip4k2aa	1.29705	1.60779	0.0495948

## Sheet: non-ab T (1)
FeatureID	FeatureName	non-ab T (1) Average	non-ab T (1) Log2 Fold Change	non-ab T (1) P-Value
ENSORLG00000011337	ENSORLG00000011337	1.26427	4.15311	5.67097e-15
ENSORLG00000029789	c-myc17	10.5244	3.29086	3.58742e-09
ENSORLG00000025958	ENSORLG00000025958	1.14183	2.99847	6.25014e-07
ENSORLG00000010092	PCDH1	2.04488	2.98962	2.33364e-06
ENSORLG00000009496	ENSORLG00000009496	1.36835	2.83869	0.000600296
ENSORLG00000023840	ENSORLG00000023840	3.12242	2.31444	0.00245058
ENSORLG00000017328	tfb1m	1.0806	2.15866	0.00266962
ENSORLG00000030632	nop10	4.43873	2.02007	0.00778083
ENSORLG00000023206	ENSORLG00000023206	1.10203	1.97907	0.0091481
ENSORLG00000014339	mybbp1a	2.06018	1.97211	0.00752233
ENSORLG00000024774	timm10	1.02856	1.96079	0.0087195
ENSORLG00000009486	ENSORLG00000009486	4.17241	1.95863	0.0126358
ENSORLG00000006981	pvrl2l	1.22754	1.95698	0.0317784
ENSORLG00000021596	SNORA74	1.02244	1.94269	0.0104641
ENSORLG00000002914	impdh2	1.12958	1.92554	0.0103908
ENSORLG00000012153	ENSORLG00000012153	1.70509	1.85601	0.0144045
ENSORLG00000004888	slc29a1a	1.29489	1.84829	0.0149523
ENSORLG00000006331	ENSORLG00000006331	1.45713	1.81897	0.0191351
ENSORLG00000020874	hspd1	1.67753	1.81175	0.0191351
ENSORLG00000024008	nolc1	1.17244	1.80364	0.0210957
ENSORLG00000005298	pcxb	2.06631	1.79851	0.0210957
ENSORLG00000016030	gnl3	1.3408	1.77622	0.0229991
ENSORLG00000010264	kdm6bb	6.41626	1.77002	0.0337275
ENSORLG00000002191	ENSORLG00000002191	1.38978	1.76817	0.0240696
ENSORLG00000011846	c1qbp	1.43876	1.75532	0.0269324
ENSORLG00000004005	polr1f	1.09591	1.753	0.0278937
ENSORLG00000003405	fbl	2.60814	1.74247	0.0265026
ENSORLG00000007385	ddx54	1.14183	1.73986	0.0284385
ENSORLG00000005910	ftsj3	1.67141	1.72162	0.0309378
ENSORLG00000021530	ENSORLG00000021530	1.47243	1.68379	0.0377461
ENSORLG00000013059	ddx27	1.00407	1.68025	0.0406143
ENSORLG00000008090	ddx18	2.48263	1.66026	0.0406143
ENSORLG00000002788	tec	2.47651	1.63638	0.0499592
ENSORLG00000018236	wdr43	2.15508	1.62687	0.0490733

## Sheet: non-ab T (2)
FeatureID	FeatureName	non-ab T (2) Average	non-ab T (2) Log2 Fold Change	non-ab T (2) P-Value
ENSORLG00000010661	nrxn3b	1.13647	5.41186	8.63257e-40
ENSORLG00000023416	ENSORLG00000023416	1.25508	5.2035	3.91165e-46
ENSORLG00000014533	JUNB	2.20144	4.97908	2.65591e-50
ENSORLG00000027819	ENSORLG00000027819	16.2496	4.45664	2.15418e-40
ENSORLG00000011155	si:ch211-184m13.4	4.683	4.40621	2.26819e-41
ENSORLG00000029735	ENSORLG00000029735	1.90702	4.31572	2.26092e-33
ENSORLG00000015907	SH3RF3	3.44222	4.29804	6.34446e-37
ENSORLG00000002634	ENSORLG00000002634	3.04181	4.25157	8.56661e-38
ENSORLG00000007552	OTUD7A	1.07675	4.11733	3.29852e-31
ENSORLG00000005568	SAMD11	1.86159	4.02255	2.30349e-30
ENSORLG00000008732	nr4a3	6.60853	3.93036	2.12202e-32
ENSORLG00000006780	ENSORLG00000006780	26.6436	3.90289	2.90025e-34
ENSORLG00000014884	ENSORLG00000014884	2.06348	3.86122	1.88967e-31
ENSORLG00000014640	zbtb16a	3.90236	3.85116	2.43504e-27
ENSORLG00000030296	HS3ST1	2.34613	3.80246	1.14247e-30
ENSORLG00000003901	ptger2a	1.83299	3.79115	1.3927e-29
ENSORLG00000029763	ENSORLG00000029763	3.00816	3.74987	8.79899e-31
ENSORLG00000011838	ENSORLG00000011838	1.01113	3.34382	4.31275e-23
ENSORLG00000016323	ENSORLG00000016323	4.6544	3.27903	1.06311e-22
ENSORLG00000007428	ENSORLG00000007428	2.0904	3.2309	2.56521e-21
ENSORLG00000024711	ENSORLG00000024711	4.09163	3.22297	9.12636e-23
ENSORLG00000011626	ENSORLG00000011626	2.54297	3.2198	1.87656e-22
ENSORLG00000001724	EXT1	1.06329	3.19889	2.84242e-20
ENSORLG00000025458	luzp2	2.76926	3.1739	7.21117e-18
ENSORLG00000023386	RGS13	1.2921	3.13293	4.27892e-20
ENSORLG00000018075	CXCR1	0.949724	3.12598	3.74384e-19
ENSORLG00000011266	stard10	1.23826	3.06617	3.22974e-20
ENSORLG00000016536	nrip2	2.92488	3.03681	3.23293e-20
ENSORLG00000003043	dusp2	1.11124	3.01443	7.94117e-16
ENSORLG00000023230	id3	6.82892	3.0018	5.20631e-19
ENSORLG00000016355	ENSORLG00000016355	3.61383	2.97575	2.82892e-19
ENSORLG00000009210	fes	1.51838	2.95283	1.55605e-17
ENSORLG00000025530	tmsb5	10.2038	2.88924	1.28831e-17
ENSORLG00000028871	ENSORLG00000028871	3.25295	2.86866	1.88971e-17
ENSORLG00000025128	egr1	6.65479	2.85242	1.04304e-16
ENSORLG00000002674	ENSORLG00000002674	1.96254	2.83354	1.11808e-16
ENSORLG00000013273	ENSORLG00000013273	1.53857	2.82516	5.98426e-17
ENSORLG00000003122	PIK3R5	4.52822	2.81303	2.40798e-17
ENSORLG00000027760	ENSORLG00000027760	1.11039	2.79177	1.36773e-16
ENSORLG00000027344	rhof	2.92656	2.7684	6.49094e-17
ENSORLG00000026277	ENSORLG00000026277	1.18106	2.68001	3.25818e-15
ENSORLG00000028302	fosb	1.53941	2.65752	6.35213e-08
ENSORLG00000012052	DUSP10	0.725962	2.64428	5.95086e-14
ENSORLG00000015454	cotl1	2.44623	2.60708	1.95157e-14
ENSORLG00000013828	ENSORLG00000013828	4.01761	2.58782	3.59318e-14
ENSORLG00000007704	UBASH3B	1.98104	2.55538	5.09938e-14
ENSORLG00000006676	ENSORLG00000006676	3.95031	2.53861	7.01835e-14
ENSORLG00000022630	ENSORLG00000022630	1.51165	2.4923	2.54739e-12
ENSORLG00000015524	arhgap25	1.6555	2.4786	3.11362e-13
ENSORLG00000024173	ENSORLG00000024173	4.37596	2.46556	4.35004e-13
ENSORLG00000005254	ENSORLG00000005254	2.36632	2.39485	3.16721e-12
ENSORLG00000024739	fosab	1.17517	2.38619	7.23678e-06
ENSORLG00000009068	arpc1b	7.86109	2.34863	3.11266e-12
ENSORLG00000012587	RNF220	26.7016	2.34859	5.22631e-12
ENSORLG00000020174	ENSORLG00000020174	1.18358	2.34425	1.43781e-11
ENSORLG00000004867	csk	1.97011	2.33246	7.65832e-12
ENSORLG00000009545	msna	3.7888	2.32714	1.82699e-11
ENSORLG00000028507	cd226	3.34212	2.31082	1.97704e-11
ENSORLG00000016910	SFMBT2	1.06918	2.3041	3.06407e-11
ENSORLG00000005190	scinlb	3.57093	2.28785	4.05132e-11
ENSORLG00000004844	ENSORLG00000004844	0.548467	2.28208	3.54687e-09
ENSORLG00000014201	samsn1a	3.97134	2.26453	4.47977e-11
ENSORLG00000029810	ENSORLG00000029810	3.06031	2.25908	5.78485e-10
ENSORLG00000013537	CARD11	0.753722	2.24496	2.95126e-10
ENSORLG00000002043	ENSORLG00000002043	1.52847	2.23848	7.6319e-11
ENSORLG00000006720	ENSORLG00000006720	0.75204	2.22679	6.21364e-10
ENSORLG00000010308	ENSORLG00000010308	1.89945	2.21406	2.62476e-10
ENSORLG00000018365	ptpn18	1.88515	2.20641	1.51562e-10
ENSORLG00000011646	RASA2	2.56652	2.1824	2.72834e-10
ENSORLG00000006425	ENSORLG00000006425	3.66262	2.17409	3.10611e-10
ENSORLG00000011362	dusp4	2.17032	2.1676	3.62486e-10
ENSORLG00000003903	ENSORLG00000003903	1.03132	2.16063	2.03749e-09
ENSORLG00000004147	stk17al	5.83714	2.13442	5.26332e-10
ENSORLG00000002788	tec	2.39324	2.12984	8.45165e-10
ENSORLG00000005422	pik3cd	1.65381	2.12284	1.25887e-09
ENSORLG00000016894	prkcq	1.90534	2.12128	8.76413e-10
ENSORLG00000026261	rras2	1.42164	2.11041	2.41211e-09
ENSORLG00000019251	ENSORLG00000019251	0.873174	2.10989	2.82795e-09
ENSORLG00000003013	lpar6a	0.644365	2.10154	5.40201e-09
ENSORLG00000006420	capgb	2.59008	2.10056	1.41198e-09
ENSORLG00000012746	trpm7	3.34717	2.09483	3.14924e-09
ENSORLG00000012580	rnf220a	4.22034	2.0813	2.03497e-09
ENSORLG00000007399	DAPK2	0.995149	2.07054	1.12352e-08
ENSORLG00000030432	ENSORLG00000030432	2.55811	2.03675	4.22506e-09
ENSORLG00000001987	ENSORLG00000001987	2.52446	2.00746	8.20584e-09
ENSORLG00000021961	IKZF2	4.84704	1.98935	1.15247e-08
ENSORLG00000001595	ATP11C	1.21891	1.95547	3.85166e-08
ENSORLG00000009055	mob3a	1.11124	1.95391	3.14597e-08
ENSORLG00000028811	ponzr1	3.3438	1.94831	3.65853e-08
ENSORLG00000008610	arhgef3l	2.04245	1.94418	2.80789e-08
ENSORLG00000008669	st3gal3b	1.72784	1.9343	5.14589e-08
ENSORLG00000012240	ENSORLG00000012240	1.87337	1.92817	5.32333e-08
ENSORLG00000015497	anks1b	0.715027	1.91407	2.01064e-07
ENSORLG00000001586	REL	1.07086	1.90612	1.9992e-07
ENSORLG00000030261	mfng	1.87926	1.90067	9.32339e-08
ENSORLG00000010207	SH2D3C	1.15666	1.88329	3.39969e-07
ENSORLG00000014495	reep5	1.41744	1.86725	1.91922e-07
ENSORLG00000010296	ENSORLG00000010296	0.565292	1.86596	4.16435e-07
ENSORLG00000015871	hcls1	2.06517	1.86473	1.36495e-07
ENSORLG00000025090	cd82b	1.75981	1.86085	1.73004e-07
ENSORLG00000013484	sesn1	12.5096	1.86052	1.16754e-07
ENSORLG00000002046	coro1a	9.67894	1.84516	1.78457e-07
ENSORLG00000016795	ENSORLG00000016795	0.986737	1.83639	3.67556e-07
ENSORLG00000016739	zgc:64051	4.42223	1.7888	4.50326e-07
ENSORLG00000010886	cyth1b	1.34677	1.7718	1.02412e-06
ENSORLG00000014169	mdkb	2.10218	1.76736	1.24276e-06
ENSORLG00000013739	gnao1a	1.65129	1.75109	1.33483e-06
ENSORLG00000016518	ENSORLG00000016518	0.871491	1.74965	2.06339e-06
ENSORLG00000011700	ATP2A3	1.72952	1.74445	1.24836e-06
ENSORLG00000008411	ENSORLG00000008411	1.78504	1.72314	2.16244e-06
ENSORLG00000008408	ENSORLG00000008408	0.917758	1.7214	9.89059e-06
ENSORLG00000026757	ENSORLG00000026757	1.49146	1.71865	2.35593e-06
ENSORLG00000014100	ENSORLG00000014100	1.72448	1.6852	4.31987e-06
ENSORLG00000004359	mgat5	1.40734	1.67959	4.54436e-06
ENSORLG00000030189	ENSORLG00000030189	0.503883	1.67655	0.00333339
ENSORLG00000015291	tamalin	1.28873	1.67236	6.27352e-06
ENSORLG00000013443	vsir	1.0574	1.67002	7.30973e-06
ENSORLG00000021995	junbb	1.6841	1.66748	0.000111014
ENSORLG00000015280	ENSORLG00000015280	2.07021	1.66697	1.15615e-05
ENSORLG00000011730	CSRNP1	1.30976	1.66451	8.90273e-06
ENSORLG00000018011	ENSORLG00000018011	1.38547	1.66246	7.28128e-06
ENSORLG00000001598	ENSORLG00000001598	3.41026	1.65919	4.56917e-06
ENSORLG00000000613	ptpn11b	1.29967	1.65915	1.05053e-05
ENSORLG00000026596	ENSORLG00000026596	4.29773	1.65746	0.00452626
ENSORLG00000030113	ENSORLG00000030113	2.26874	1.65524	8.60029e-06
ENSORLG00000025120	ENSORLG00000025120	0.994308	1.65093	9.06484e-06
ENSORLG00000014777	ENSORLG00000014777	1.47716	1.64729	8.04271e-06
ENSORLG00000009133	furina	1.01534	1.64711	9.37386e-06
ENSORLG00000024987	ENSORLG00000024987	0.433222	1.62468	3.34098e-05
ENSORLG00000017171	ENSORLG00000017171	1.59325	1.62354	1.2682e-05
ENSORLG00000000976	tcf7	32.2889	1.61219	8.99327e-06
ENSORLG00000016212	plk3	1.47295	1.61197	1.79209e-05
ENSORLG00000008739	DENND1B	0.97496	1.58452	2.76156e-05
ENSORLG00000000806	PREX1	1.70765	1.57941	2.4918e-05
ENSORLG00000007342	DOCK10	0.846255	1.56589	3.25509e-05
ENSORLG00000011404	ENSORLG00000011404	1.47043	1.56019	2.50398e-05
ENSORLG00000023166	mpl	0.635112	1.55468	0.00102464
ENSORLG00000029982	ENSORLG00000029982	1.0145	1.55311	0.000415021
ENSORLG00000005619	FAM53B	1.09778	1.54394	3.47795e-05
ENSORLG00000024807	ENSORLG00000024807	1.02375	1.54183	3.71723e-05
ENSORLG00000011170	ENSORLG00000011170	1.17433	1.54097	3.61028e-05
ENSORLG00000008725	SEPTIN7	3.07461	1.53859	2.89285e-05
ENSORLG00000007501	fam49ba	1.08095	1.53301	4.3197e-05
ENSORLG00000024910	ENSORLG00000024910	1.21639	1.53239	4.24665e-05
ENSORLG00000003554	FNBP1	3.00395	1.51236	4.48162e-05
ENSORLG00000028634	ENSORLG00000028634	1.52427	1.51222	5.247e-05
ENSORLG00000024967	ENSORLG00000024967	2.03236	1.50545	7.10485e-05
ENSORLG00000009386	si:ch211-195b13.1	1.90786	1.49167	8.14278e-05
ENSORLG00000014532	sh3d21	3.39175	1.48421	6.39116e-05
ENSORLG00000003961	stat5a	1.93562	1.48227	7.69221e-05
ENSORLG00000023607	p2ry10	2.28724	1.47809	8.46153e-05
ENSORLG00000030006	ENSORLG00000030006	2.57746	1.47679	9.73144e-05
ENSORLG00000028411	SLC44A2	1.15582	1.46826	9.54416e-05
ENSORLG00000004360	hsp90b1	1.52679	1.45949	0.000138976
ENSORLG00000025085	ENSORLG00000025085	4.15304	1.44937	0.000103427
ENSORLG00000023353	ENSORLG00000023353	2.421	1.44353	0.000119588
ENSORLG00000014328	lcp1	7.29495	1.4338	0.000123281
ENSORLG00000013832	ENSORLG00000013832	1.23489	1.42668	0.000193998
ENSORLG00000015237	cd63	2.11227	1.42076	0.000168696
ENSORLG00000000766	ENSORLG00000000766	0.364243	1.41911	0.00117373
ENSORLG00000005007	ENSORLG00000005007	2.80879	1.41724	0.000163225
ENSORLG00000009222	scd	1.52679	1.41706	0.000191257
ENSORLG00000016131	arf6b	1.68915	1.41537	0.000185403
ENSORLG00000023150	ptpn22	1.05067	1.36746	0.00094011
ENSORLG00000006715	acap1	2.16947	1.36228	0.000376201
ENSORLG00000000313	ENSORLG00000000313	1.09778	1.36005	0.000852388
ENSORLG00000012270	TMC8	2.01385	1.35904	0.000389828
ENSORLG00000009078	pald1a	3.1091	1.35499	0.000424184
ENSORLG00000014406	rps6ka1	0.965706	1.35072	0.000533591
ENSORLG00000006356	smox	0.376861	1.34682	0.00104912
ENSORLG00000006586	ENSORLG00000006586	1.12217	1.33929	0.000535272
ENSORLG00000024257	cdc42l	1.40902	1.33326	0.000537486
ENSORLG00000028362	TGFBR2	0.915234	1.32766	0.000705554
ENSORLG00000030519	ENSORLG00000030519	1.1289	1.30833	0.000897977
ENSORLG00000021833	sec61b	2.46558	1.30554	0.000752127
ENSORLG00000006005	ENSORLG00000006005	3.27819	1.29504	0.000850813
ENSORLG00000009796	PDE4B	1.7842	1.2879	0.00117077
ENSORLG00000012758	bcl2l10	4.00499	1.28606	0.000889642
ENSORLG00000005788	VAV3	1.02123	1.28281	0.00154319
ENSORLG00000010257	polr1d	2.19135	1.25542	0.00136778
ENSORLG00000011036	ENSORLG00000011036	3.79385	1.24017	0.00166602
ENSORLG00000001410	ENSORLG00000001410	2.18798	1.23966	0.00191589
ENSORLG00000022529	arhgef1b	4.44326	1.23596	0.00157819
ENSORLG00000012139	tagapb	2.62204	1.23481	0.00287368
ENSORLG00000012695	pdia6	1.22143	1.23167	0.00223605
ENSORLG00000011865	ENSORLG00000011865	15.2486	1.22027	0.00187445
ENSORLG00000014093	si:ch211-79k12.1	0.927852	1.21261	0.00303878
ENSORLG00000013676	actb2	73.6789	1.20999	0.00207999
ENSORLG00000005625	eno1a	1.18863	1.20885	0.00257084
ENSORLG00000010264	kdm6bb	3.92339	1.2044	0.00258284
ENSORLG00000027812	CCR9	3.16042	1.19762	0.00316307
ENSORLG00000004452	ENSORLG00000004452	2.74318	1.19443	0.0117127
ENSORLG00000008705	prkcba	1.05992	1.18689	0.00361563
ENSORLG00000004373	ENSORLG00000004373	2.15097	1.16683	0.00401115
ENSORLG00000005944	tox2	7.30421	1.1634	0.00386261
ENSORLG00000022862	cib1	1.27443	1.15146	0.00453703
ENSORLG00000027095	exoc6b	1.22143	1.14544	0.00511173
ENSORLG00000008386	WDR1	1.61091	1.14021	0.00496352
ENSORLG00000004937	ENSORLG00000004937	1.63194	1.13655	0.0054014
ENSORLG00000007214	ENSORLG00000007214	1.40818	1.13472	0.00548119
ENSORLG00000006772	orla-uaa	2.72635	1.13438	0.00684728
ENSORLG00000029627	ENSORLG00000029627	0.22292	1.12982	0.0147956
ENSORLG00000016384	tdh	1.37874	1.12679	0.00594719
ENSORLG00000023824	ENSORLG00000023824	1.33416	1.12427	0.00611794
ENSORLG00000011869	ENSORLG00000011869	0.937105	1.1208	0.006644
ENSORLG00000007520	arhgap10	0.546785	1.11639	0.00635777
ENSORLG00000022227	ENSORLG00000022227	2.34781	1.11441	0.00622661
ENSORLG00000005028	rgs14a	1.29378	1.11199	0.0077591
ENSORLG00000024743	ENSORLG00000024743	7.95362	1.10853	0.00622661
ENSORLG00000001820	ENSORLG00000001820	2.51353	1.10129	0.00709968
ENSORLG00000002670	pik3r1	2.47988	1.09233	0.00852699
ENSORLG00000006110	slka	1.42837	1.08926	0.00839282
ENSORLG00000001795	ENSORLG00000001795	3.36904	1.08821	0.00792416
ENSORLG00000004818	ENSORLG00000004818	7.21756	1.08367	0.00845404
ENSORLG00000012092	sbf1	0.972436	1.08108	0.00975199
ENSORLG00000015584	INPP5D	0.641	1.05304	0.0113423
ENSORLG00000029060	si:ch73-234b20.5	1.16928	1.04971	0.0125379
ENSORLG00000013508	ets1	7.6205	1.04825	0.0118044
ENSORLG00000013940	ENSORLG00000013940	1.13311	1.04639	0.0137098
ENSORLG00000022870	agap2	1.49483	1.04551	0.0126487
ENSORLG00000009005	ENSORLG00000009005	1.05403	1.04026	0.0140884
ENSORLG00000001446	ENSORLG00000001446	2.25864	1.03692	0.0134527
ENSORLG00000016200	MYH9	2.07105	1.0303	0.0144081
ENSORLG00000026419	zgc:175214	0.751199	1.02779	0.0130351
ENSORLG00000023454	limd2	2.63466	1.02778	0.0148455
ENSORLG00000006502	arpc2	3.95872	1.02529	0.0142611
ENSORLG00000017694	map3k5	1.04394	1.01247	0.0215848
ENSORLG00000009751	map3k22	1.10366	1.00989	0.0194415
ENSORLG00000024490	ENSORLG00000024490	0.973277	1.00965	0.0198534
ENSORLG00000022512	nfkbie	1.1289	1.00943	0.0191696
ENSORLG00000012323	arhgdia	7.33786	1.0043	0.017065
ENSORLG00000013587	GLT1D1	0.76634	0.998635	0.0218574
ENSORLG00000013382	tox	1.12806	0.993276	0.0224076
ENSORLG00000011964	NFATC3	0.821019	0.976531	0.0289181
ENSORLG00000003327	ENSORLG00000003327	1.3678	0.973187	0.0252158
ENSORLG00000000991	vdac1	2.29902	0.969699	0.0254577
ENSORLG00000016312	pkn1b	1.12722	0.961134	0.0283237
ENSORLG00000026258	tmsb4x	33.5734	0.957166	0.0266125
ENSORLG00000029885	ENSORLG00000029885	1.27527	0.95497	0.0293406
ENSORLG00000008104	actr3	2.61447	0.947238	0.0296509
ENSORLG00000001339	arpc4	2.421	0.946258	0.0299395
ENSORLG00000025661	igsf3l	0.590528	0.94177	0.0319412
ENSORLG00000019071	dnase1l4.2	0.991784	0.936024	0.036107
ENSORLG00000002559	ccdc88b	1.32827	0.930135	0.0362826
ENSORLG00000004743	PITPNM3	0.73101	0.925089	0.0354778
ENSORLG00000009305	FCHO1	1.08011	0.918524	0.0408375
ENSORLG00000008633	cox17	1.1146	0.914943	0.0407004
ENSORLG00000010368	ITM2A	2.03825	0.913686	0.0393977
ENSORLG00000010063	jak1	1.22396	0.911593	0.0423797
ENSORLG00000026139	ENSORLG00000026139	0.555197	0.90386	0.0477802
ENSORLG00000027841	elf1	2.03825	0.903408	0.0429203
ENSORLG00000024304	GNAZ	2.15349	0.902582	0.0452271
ENSORLG00000010867	arpc3	2.43866	0.900948	0.0428472
ENSORLG00000001534	fkbp11	1.06581	0.899311	0.0468878
ENSORLG00000012557	TMX3	1.0002	0.893903	0.0490566
ENSORLG00000028885	rab35b	1.93562	0.890169	0.0469801
ENSORLG00000025688	ENSORLG00000025688	0.752881	0.889062	0.042367

[truncated: 1 more sheets: non-ab T (3)]
