# Supplementary material for: Single-cell transcriptome analysis of medaka lymphocytes reveals absence of fully mature T cells in the thymus and the T-lineage commitment in the kidney
Source: Front Immunol. 2025 Jan 10;15:1517467. doi: 10.3389/fimmu.2024.1517467 (PMC11759298; doi:10.3389/fimmu.2024.1517467)
Supplement: Supplementary file 1 [file DataSheet1.zip › Table 2.XLSX]

## Sheet: Sheet1
Table S2 Genes used for cluster characterization.
Gene	Ensembl gene ID	Reported expression pattern of zebrafish orthologue in hematopoietic cells1)	Expression pattern in medaka kidney2)	Expression pattern in medaka thymus2)
blk	ENSORLG00000016355	mature T cells	–	non-ab T (2)
blnk	ENSORLG00000000661	B cells, macrophages, dendritic-like cells (2)	pan B	–
ccr2	ENSORLG00000022103	NK-like cells, dendritic-like cells (2), NK-like cells	–	non-ab T
ccr9	ENSORLG00000027812	maturing ccr7+ T cells, B cells, dendritic-like cells (2)	T (3)	–
cd22l	ENSORLG00000026274	macrophages	mpeg1+ B	–
cd4-1	ENSORLG00000012776	subset of T cells	T, cd79a+ T	DP T
cd4-2	ENSORLG00000012768	subset of T cells	T, cd79a+ T	DP T
cd79a	ENSORLG00000026911	B cells	panB, cd79a+ T	–
cd8a	ENSORLG00000008514	subset of T cells	T, cd79a+ T	DP T
cd8b	ENSORLG00000008500	subset of T cells	T, cd79a+ T	DP T
cebpa	ENSORLG00000018660	ETPs/HSPCs; also expressed in monocytes, macrophages, granulocytes, eosinophils	CLP (1)	–
csf1rb	ENSORLG00000012809	ETPs, HSPCs; robust expression also in monocytes, dendritic-like cells, NK-like cell progenitors, B cell progenitors, and some granulocytes	CLP	–
dntt	ENSORLG00000000644	rag1/2 B cells (1); also expressed sporadically in early T cell development	rag1high B	ETP, DN T, cycling T
dusp2	ENSORLG00000003043	T cells; also expressed in B cells and sproadically in HSPCs and granulocytes	mpeg1+ B
dut	ENSORLG00000022206	rag1/2- cycling T cells	cycling rag1– B, cycling rag1high B	cycling T, DP T (1)
ebf1	ENSORLG00000002342	Not determined. Mammals: B cells (Lin and Grosschedl, 1995)	CLP, cycling rag1– B, cycling rag1high B, rag1high B, rag1low B	–
gata1	ENSORLG00000013980	erythrocytes (Detrich et al., 1995)	erythrocytes	erythrocytes
gria1a	ENSORLG00000007719	Not determined. Non hematopoietic cells: Expressed in central nervous system (Hoppmann et al., 2008)	–	ETP
ighm	–	Pre-B, immature/mature B cells (Page et al., 2013)	mpeg1+ B	–
il2rb	ENSORLG00000013522	NK cells (Carmona et al., 2017; Tang et al.,2017)	NK	NK
il7ra	ENSORLG00000022007	ETPs; also expressed in T cells	T, cd79a+ T, CLP (1)	–
irf8	ENSORLG00000018216	dendritic-like cells (2); also expressed in monocytes, macrophages, and mature IgD B cells	CLP, cycling rag1– B	–
lag3	ENSORLG00000023416	No orthologue. Mammals: gdT cells, NK cells, activated T cells (Workman et al., 2002)	–	non-ab T (2,3)
lck	ENSORLG00000017495	T cells; also some expression in dendritic-like cells (2)	T/NK	T/NK
mcm5	ENSORLG00000010517	ETPs, rag1/2– cycling T cells, rag1/2+ cycling T cells, cells in S phase of the cell cycle	cycling rag1– B, cycling rag1high B	cycling T, DP T (1)
mki67	ENSORLG00000004358	rag1/2+ cycling T cells, rag1/2– cycling T cells, ETPs, cells in G2/M phase of the cell cycle	cycling rag1– B, cycling rag1high B	cycling T, DP T (1)
mpeg1	ENSORLG00000022935	dendritic-like cells (1), B cells	mpeg1+ B	–
myb	ENSORLG00000016573	rag1/2+ T cells	CLP, cycling rag1– B, cycling rag1high B, rag1high B	–
nitr17	ENSORLG00000020634	Orthologues of medaka nitr family (Desai et al., 2008): Expressed in NK cells (Carmona et al., 2017)	NK	NK
nitr2	ENSORLG00000020625	Orthologues of medaka nitr family (Desai et al., 2008): Expressed in NK cells (Carmona et al., 2017)	NK	NK
olfml2a	ENSORLG00000016507	Not determined. Mammals: Expressed in lung, eye, testis, uterus (Tomarev and Nakaya, 2009)	–	ETP
pax5	ENSORLG00000005326	B cells	panB, cd79a+ T	–
pcna	ENSORLG00000002937	rag1/2+ cycling T cells	cycling rag1– B, cycling rag1high B	cycling T, DP T (1)
rag1	ENSORLG00000011969	rag1/2+ T cells; rag1/2+ B cells	cycling rag1high B, rag1high B, rag1low B	cycling T, DP T (1)
rag2	ENSORLG00000011979	rag1/2+ T cells; rag1/2+ B cells	cycling rag1high B, rag1high B, rag1low B	cycling T, DP T (1)
rorc	ENSORLG00000009486	rag1/2+ T cells, rag1/2+ cycling T cells,	–	DP T
rrm2	ENSORLG00000030298	rag1/2+ cycling T cells	cycling rag1– B, cycling rag1high B	cycling T, DP T (1)
si:dkey-261h17.1	ENSORLG00000015828	ETPs, HSPCs; also expressed in thrombocytes	CLP, cycling rag1– B, cycling rag1high B, rag1high B	–
sid1	–	rag1/2 B cells (1)	cycling rag1high B, rag1high B	–
sox13	ENSORLG00000012066	gd T cells; also expressed in Th2 cells/ILC2s and rorc+ population	–	non-ab T (2,3)
trac	–	ab T cells (Haire et al., 2000)	–	DP T
trdc	–	gd T cells	–	non-ab T
zap70	ENSORLG00000009099	rag1/2+ T cells, maturing ccr7– T cells	T/NK	T/NK
zbtb16a	ENSORLG00000014640	maturing ccr7– T cells, maturing ccr7+ T cells, thymic epithelial cells, rag1/2– cycling T cells, Th2 cells/ILC2s	–	non-ab T (2,3)
1) The information without reference numbers is taken from Rubin et al., 2022.
2) –, Not shown in the figures.
