# Supplementary material for: Single-cell transcriptome analysis of medaka lymphocytes reveals absence of fully mature T cells in the thymus and the T-lineage commitment in the kidney
Source: Front Immunol. 2025 Jan 10;15:1517467. doi: 10.3389/fimmu.2024.1517467 (PMC11759298; doi:10.3389/fimmu.2024.1517467)
Supplement: Supplementary file 1 [file DataSheet1.zip › Table 1.XLSX]

## Sheet: Sheet1
Table S1 Oligos used for this study
Gene	Ensembl gene ID	Forward primer		Reverse primer		Comment
Primers for qPCR
actb	ENSORLG00000013676	b-actin-F1	CCCCACCCAAAGTTTAG	b-actin-R1	CAACGATGGAGGGAAAGACA
cd79a	ENSORLG00000026911	cd79a-F1	TACATGCAGGTCTATGTGCC	cd79a-R1	CACAGAAACAGGAGGATTCC
ebf1	ENSORLG00000002342	ebf1-F1	GAAGGCCAAGACAAGAACCC	ebf1-R1	ACAGGGTCTGAGGGTGTCTC
cd22l	ENSORLG00000026274	cd22L-F1	TTGACGGCAGCAGCAACAGG	cd22L-R1	CCTTCAAAGGCACAGATGCG
cd8b	ENSORLG00000008500	cd8b-F3	CTTCTTCTGCCTGGAGTGAG	cd8b-R2	AGAACCCGGGAGTCACAGAC
cd4-1	ENSORLG00000012776	cd4-1-F2	GAGGAAAACATGTTATCGAAGCC	cd4-1-R1	GTAGGTGTCTGAAAGTCCAC
nitr17	ENSORLG00000020634	nitr17-F1	CCCCAAAGGTGCCATGGGTT	nitr17-R1	CATTCGCTCCATGTGGGATC
nkl.1	ENSORLG00000022450	NKL.1-F11	CGTCTTGGTGATATCAGTCTG	NKL.1-R12	CATCCACTTACACCCCCAGC
mpx	ENSORLG00000009349	mpx-F22	GGATGCCAACAACAACGAGC	mpx-R21	AGAGGGTCAATTCCACCCTC
Primers for RT-PCR
		igVH116-F1	AGCCAGCCTCTGTTAGTCTG	igCm-R1	GAAATCAACGGCAAGACAGC	1st PCR
		igVH116-F2	TGACCATCACCTGTCAGGTC	igCm-R2	AAGAGTGACCGTGTCTCTAC	2nd PCR
		igVH37-F1	ACAGACTGACCTGTTCACCC	igCm-R1	GAAATCAACGGCAAGACAGC	1st PCR
		igVH37-F2	TTGATTTCAGCAGCTATGCC	igCm-R2	AAGAGTGACCGTGTCTCTAC	2nd PCR
		tcrVb38-F1	GACAGCTGCCTGGAAGAACC	tcrCb2-R1	GTCTGAGGTCCACTCCTCAG	1st PCR
		tcrVb38-F2	GAGCAGATTGTGTGCACAAC	tcrCb2-R2	TCAGCCGGCTGGTGATTCTG	2nd PCR
		tcrVb51-F1	GGACATGCATTTCTCACCAC	tcrCb2-R1	GTCTGAGGTCCACTCCTCAG	1st PCR
		tcrVb51-F2	CCACTCCAAACTATGAGGAG	tcrCb2-R2	TCAGCCGGCTGGTGATTCTG	2nd PCR
Primers for genotyping of CRISPR mutant
rag1		rag1-F11	TTGAATGGCAGCCAGCCCTC	rag1-R11	AGCGCCGAGTGATGGTCTCA
Primers for lck:egfp cloning into pUC19
lck promoter		MCS_lck_promoter_F2	CGGTACCCGGGGATCTTTCTCCTTCACTTGTGG	lck_promoter_R1	CATCTTTCCTGCAAAGTTCAAAC
egfp+SV40 polyA		lck_promoter_EGFP_F1	TTTGCAGGAAAGATGGTGAGCAAGGGCGAGGA	MCS_SV40polyA_R1	CGACTCTAGAGGATCCACAACTAGAATGCAGTGA
sgRNA for genome editing
rag1			ATCAACAGATGACGTCCACC
